# Supplementary material for: In utero estrogenic endocrine disruption alters the stroma to increase extracellular matrix density and mammary gland stiffness
Source: Breast Cancer Res. 2020 May 5;22:41. doi: 10.1186/s13058-020-01275-w (PMC7201668; doi:10.1186/s13058-020-01275-w)
Supplement: Supplementary file 2 — Additional file 2. [file 13058_2020_1275_MOESM2_ESM.txt]

	baseMean	log2FoldChange	lfcSE	stat	pvalue	padj
Col5a1	72517.332	0.77672469	0.131321582	5.914676619	3.33E-09	4.37E-05
Col4a2	85044.73942	0.687134315	0.11807834	5.819308711	5.91E-09	4.37E-05
Lingo1	540.0505407	1.142532482	0.210845941	5.418802366	6.00E-08	0.000295658
Col4a1	119129.0194	0.654672975	0.122115539	5.361094747	8.27E-08	0.000305709
Lamb2	14355.81779	0.657917188	0.124858765	5.269291184	1.37E-07	0.000404911
Mrc2	32154.43346	0.682893953	0.131527384	5.192028696	2.08E-07	0.000512514
Mdga1	938.2322879	0.847776827	0.166932698	5.07855463	3.80E-07	0.000716843
Fndc1	3193.551888	0.877147428	0.173541745	5.054388674	4.32E-07	0.000716843
Pkd1	5818.066494	0.668023086	0.132353587	5.04726091	4.48E-07	0.000716843
Col12a1	109100.5726	0.742094844	0.147469581	5.032189276	4.85E-07	0.000716843
Ltbp2	37891.26808	0.654472397	0.13268451	4.932545597	8.12E-07	0.001090781
Ptprv	1663.69658	0.747272191	0.15258905	4.897285816	9.72E-07	0.001197047
Adam19	16863.17838	0.624733767	0.129389393	4.828322875	1.38E-06	0.001565721
Ifi202b	10884.79517	-0.931327776	0.194255865	-4.794335433	1.63E-06	0.001723434
Aoc3	3414.342773	0.751037831	0.158293205	4.744599302	2.09E-06	0.002058971
Itga11	5204.213144	1.346666266	0.285478799	4.717219874	2.39E-06	0.002209035
Megf8	5972.527351	0.683715216	0.145884321	4.686694315	2.78E-06	0.00241444
Slit3	19569.18571	0.784959258	0.168451324	4.659858056	3.16E-06	0.002598749
Cacna1g	2765.506966	0.841939	0.185004064	4.550921657	5.34E-06	0.004155691
Fat1	23367.00779	0.604577436	0.141849547	4.262103385	2.03E-05	0.014968653
Cldn7	1304.672578	-0.874942615	0.206477464	-4.237472693	2.26E-05	0.015912837
Ptprs	7489.909313	0.580432947	0.138158564	4.201208592	2.65E-05	0.017398445
Trim12c	1760.539736	-0.790687307	0.188401653	-4.196817261	2.71E-05	0.017398445
Peak1	13240.48787	0.51302318	0.123283822	4.161317928	3.16E-05	0.018904737
Angptl2	19607.13558	0.526178417	0.126516915	4.158957053	3.20E-05	0.018904737
Adamts12	5684.903528	0.613745335	0.147905467	4.14957843	3.33E-05	0.018938623
Cacna1c	1270.009514	0.614486924	0.151738572	4.049642192	5.13E-05	0.026747295
Inhba	8848.759066	0.570039147	0.141086459	4.040353353	5.34E-05	0.026747295
Ivl	624.9265257	1.145649658	0.28391942	4.035122557	5.46E-05	0.026747295
Mal2	529.2468921	-0.814411375	0.20194701	-4.032797389	5.51E-05	0.026747295
Fzd1	3457.055318	0.662326742	0.164402619	4.028687292	5.61E-05	0.026747295
S100a14	442.3117305	-1.033397264	0.257360234	-4.015372733	5.94E-05	0.026841283
Robo1	984.0284594	0.645496789	0.161146858	4.005643022	6.18E-05	0.026841283
Rusc2	5905.780445	0.579563085	0.144754165	4.003774847	6.23E-05	0.026841283
Rsad2	601.5771213	-0.825008024	0.206620597	-3.992864401	6.53E-05	0.026841283
Gpc1	8483.468663	0.54641966	0.137016979	3.987970422	6.66E-05	0.026841283
Nrp2	6400.592044	0.50776359	0.127384929	3.986057018	6.72E-05	0.026841283
Tns1	20894.05928	0.633067071	0.161227702	3.926540301	8.62E-05	0.03352491
Fstl3	1685.200034	0.665943668	0.171449018	3.884208119	0.000102664	0.038914899
Wnt2	360.922941	1.147122058	0.296075243	3.874427479	0.000106876	0.039498573
Ston1	4199.325399	0.608740955	0.158126802	3.849701308	0.000118262	0.042640645
Nos2	391.3406663	1.18610704	0.309580644	3.831334625	0.00012745	0.044859375
Abhd2	4685.736986	0.489405813	0.128048715	3.8220283	0.000132358	0.045026591
Col6a3	24971.92752	0.613018285	0.160519792	3.818957631	0.000134017	0.045026591
Itga9	2254.50325	0.554822043	0.145687148	3.808311514	0.000139919	0.045964926
Ece1	13384.8453	0.519989967	0.137008329	3.795316456	0.000147455	0.04738763
Adcy5	449.7419776	0.875640072	0.231294286	3.785826648	0.000153198	0.048185801
Emilin1	8537.220638	0.647517235	0.171770908	3.76965601	0.000163473	0.050346186
Alx4	947.8518255	0.69189621	0.18526107	3.734709143	0.000187932	0.056698012
Ptprm	2305.567986	0.59627173	0.160755572	3.709182355	0.00020793	0.061476477
Lama2	8596.623423	0.513444597	0.138956941	3.694990637	0.000219895	0.063739336
Gm12250	309.4408662	-0.918035922	0.248952001	-3.687602102	0.000226377	0.064356446
Mnda	1376.156061	-0.830220016	0.225906541	-3.675059665	0.000237794	0.066326534
Ror2	1574.857441	0.60416536	0.165032539	3.660886296	0.000251344	0.068807827
Frem1	518.5784677	0.77951059	0.213963412	3.643195743	0.000269274	0.071684613
Tln2	7056.85066	0.510179881	0.140119713	3.641028574	0.000271551	0.071684613
Rnf150	2050.462886	0.573763073	0.157960435	3.632321439	0.000280883	0.072847235
Piezo2	1377.747992	0.620076213	0.171594056	3.613622911	0.000301948	0.076806916
Egr1	7061.075452	0.542951913	0.150417867	3.609623804	0.000306641	0.076806916
Rtn4rl2	437.3791137	1.106602436	0.307109816	3.603279279	0.000314228	0.076806916
Sned1	1375.507399	0.843271367	0.234173664	3.601051249	0.000316933	0.076806916
Chpf	6442.092615	0.578972056	0.161006914	3.59594531	0.000323216	0.077066093
H2-D1	14800.85919	-0.427536603	0.11924637	-3.585321739	0.000336663	0.078998217
Loxl2	46688.13559	0.507909157	0.142095244	3.574427568	0.000350995	0.081074351
Fmod	2681.560743	1.042308546	0.293456516	3.551833024	0.000382558	0.087005356
Lrp1	72126.15234	0.63463059	0.179184466	3.541772369	0.000397448	0.088605247
Prr9	93.2181171	2.006126877	0.566855665	3.539043532	0.00040158	0.088605247
Iigp1	1665.852496	-0.972513323	0.275420452	-3.531013464	0.000413971	0.088798951
Lrrc32	35700.36558	0.467116671	0.132301664	3.530693843	0.000414471	0.088798951
Gdf6	3934.565748	0.523043382	0.149018935	3.509912233	0.000448255	0.094664974
Kremen1	6347.522749	0.553499575	0.157953837	3.504185687	0.000458006	0.095361985
Ifit1	5426.188689	-0.571329883	0.165167654	-3.459090628	0.000542002	0.111283652
Thbs1	308909.529	0.639506654	0.185425646	3.448857621	0.000562963	0.114003956
Hspe1	1755.488993	-0.497144971	0.14492683	-3.430317028	0.000602876	0.120436785
Adamtsl1	1510.377804	0.514768323	0.151203873	3.404465205	0.000662937	0.130669392
Shisa6	178.9628108	1.137636605	0.336212106	3.383687221	0.000715194	0.138763777
Cd24a	6355.307116	-0.79917443	0.236446086	-3.379943575	0.000725007	0.138763777
Prelp	26121.86353	0.614377909	0.181917003	3.377242911	0.000732164	0.138763777
Rps7	469.3276217	-0.726655038	0.215598081	-3.370415148	0.00075055	0.140447888
Ifi27l2a	2003.962197	-0.806101376	0.239429331	-3.366761175	0.000760565	0.14054295
Hc	943.4807801	0.595079924	0.177115217	3.359846398	0.000779858	0.142328932
Rpl15	1612.271276	-0.482669426	0.144027342	-3.351234698	0.000804521	0.145039413
Bicc1	5057.931029	0.478860363	0.143107857	3.346150045	0.00081942	0.145945687
Kif26b	3168.268624	0.572101244	0.172290034	3.320570734	0.000898336	0.156270234
Chpf2	7067.460039	0.538075119	0.162045906	3.320510415	0.00089853	0.156270234
Pappa	5853.594869	0.46680982	0.141090485	3.308584702	0.000937688	0.160418681
Eml1	2292.418153	0.700865281	0.212021101	3.305639287	0.0009476	0.160418681
Gpc6	3358.866577	0.674700851	0.204239603	3.303477097	0.000954938	0.160418681
Cpne5	96.81367096	1.444604711	0.437842052	3.299374063	0.000969007	0.160953143
Col1a1	330792.4055	0.679006146	0.206249531	3.292158492	0.000994216	0.163305444
Phf11d	1250.048869	-0.848320518	0.258680135	-3.279418879	0.001040211	0.168982867
Hhipl1	1213.243124	0.617426107	0.189036222	3.266178831	0.001090094	0.169692195
Dysf	2346.239338	0.459628714	0.140866289	3.262872323	0.001102892	0.169692195
Ednrb	1824.428839	1.193351454	0.365769848	3.262574703	0.001104051	0.169692195
P3h3	5790.757505	0.53752535	0.164765467	3.262366569	0.001104862	0.169692195
Ankrd44	1378.439322	0.693513795	0.212690488	3.260671416	0.001111488	0.169692195
Scarf2	1503.889429	0.600541369	0.184205484	3.260170957	0.001113451	0.169692195
Atp5g1	736.0346164	-0.685085022	0.210339037	-3.257051247	0.001125761	0.16981761
Unc5b	9309.786473	0.618865077	0.190409061	3.250187124	0.001153291	0.171079706
Crlf1	6983.786893	0.625338904	0.192523695	3.248113976	0.001161727	0.171079706
Col1a2	319715.2374	0.545625309	0.168072155	3.246375402	0.001168846	0.171079706
Wbscr17	2748.197096	0.579620476	0.178868975	3.240475198	0.001193307	0.172947553
Lsr	2529.196768	-0.536092391	0.165612016	-3.23703801	0.001207773	0.173337205
Gdf15	1476.417637	0.772995597	0.238999921	3.23429227	0.001219446	0.173337205
Mgat3	1500.602809	0.519917974	0.161074116	3.227818263	0.001247382	0.175619499
Ephb2	1695.484106	0.612207835	0.19065776	3.211030258	0.0013226	0.184162302
Ppap2b	10915.94074	0.488125985	0.152210496	3.206914094	0.001341671	0.184162302
Ifi204	4148.313106	-0.631200872	0.196874458	-3.206108495	0.001345432	0.184162302
Atp2b4	653.3244096	0.610416685	0.190699515	3.20093465	0.001369826	0.185781075
Map1a	7425.310974	0.501657385	0.157203966	3.191124229	0.001417203	0.189114473
Snhg6	610.7599224	-0.581539906	0.182269101	-3.190556727	0.00141999	0.189114473
P2ry2	1199.931913	0.509499544	0.160222224	3.179955518	0.001472977	0.191504795
Ednra	533.3913923	0.634626753	0.199678131	3.178248669	0.001481676	0.191504795
Pkp3	1104.528854	-0.556086898	0.175012083	-3.177420034	0.001485917	0.191504795
Tspan18	974.5004256	0.701993673	0.221075276	3.175360378	0.001496505	0.191504795
Adcy3	1458.523413	0.507022531	0.159734409	3.174159747	0.00150271	0.191504795
Parm1	5369.23355	0.507119037	0.160742966	3.154844354	0.001605837	0.201685641
Chst15	512.4230106	0.603421189	0.191397279	3.152715609	0.001617593	0.201685641
Serpinb5	1735.076638	-0.622041307	0.197386248	-3.151391312	0.001624946	0.201685641
Hspg2	34230.97634	0.672097849	0.213418458	3.149202064	0.00163717	0.201685641
Chchd1	1878.319816	-0.483696238	0.153761133	-3.145764017	0.001656536	0.201950194
Mmp17	1030.6173	0.793474646	0.252538587	3.141993681	0.001678017	0.201950194
Adamts2	19083.11893	0.586568331	0.186798963	3.140104865	0.001688874	0.201950194
Smad6	776.0697136	0.659485375	0.210137916	3.138345467	0.001699045	0.201950194
Hmcn1	450.5381733	0.642932296	0.204959856	3.136869375	0.001707622	0.201950194
B4galnt2	102.8660302	-1.328799533	0.424023224	-3.133789518	0.001725646	0.20246209
Ly6a	16315.12151	-0.491296633	0.157158628	-3.126119379	0.001771296	0.20618168
Jph2	1561.516283	0.501259046	0.160526832	3.122587297	0.001792689	0.206550631
H2-K1	18510.25189	-0.5358905	0.171820815	-3.118891619	0.001815327	0.206550631
Man2a2	5124.638842	0.457268845	0.146620661	3.118720383	0.001816382	0.206550631
Usp18	3686.256544	-0.768609615	0.246711781	-3.115415124	0.001836862	0.207284972
Crlf2	955.4185601	0.539121123	0.174678301	3.086365737	0.002026194	0.22609348
Glo1	2516.792335	-0.469624822	0.152250475	-3.08455407	0.002038576	0.22609348
Ntn4	1630.005293	0.720982402	0.233859231	3.082976025	0.002049417	0.22609348
Pamr1	2521.475637	0.692228176	0.225278252	3.072769645	0.002120821	0.232237788
Gli3	945.1546522	0.544391373	0.177420575	3.068366627	0.002152324	0.233954432
Crim1	7299.759587	0.499837499	0.163039999	3.06573542	0.002171354	0.234300152
Grem2	8410.328463	0.448559679	0.146421423	3.063483952	0.002187759	0.234359761
Atoh8	609.1231831	0.837702535	0.273871187	3.058746501	0.002222651	0.236126527
Plac8	6247.13843	-0.490133715	0.160335508	-3.056925574	0.002236198	0.236126527
Pdgfrb	30017.10847	0.466677935	0.152859347	3.052989206	0.002265741	0.236211244
Efnb1	4565.431457	0.38837471	0.127229036	3.052563479	0.002268957	0.236211244
Islr	2243.571435	0.438144845	0.143847266	3.045903183	0.002319825	0.239818014
S100a10	9804.529515	-0.436091887	0.14347616	-3.039472799	0.002369926	0.241889782
Lama1	1183.087701	0.560565296	0.184556797	3.037359261	0.002386608	0.241889782
Ptgfrn	9311.581014	0.371455622	0.122361619	3.035720057	0.00239962	0.241889782
Sf3b6	3418.344939	-0.47800828	0.157498349	-3.035005027	0.002405317	0.241889782
Reck	2494.782807	0.506333328	0.167150601	3.029204346	0.002451988	0.244917122
Apoc1	166.9947667	-2.015651704	0.666477132	-3.02433738	0.002491784	0.246449845
Vps13d	3107.271637	0.439728854	0.145448585	3.023259765	0.002500675	0.246449845
Igfbp2	20119.98764	0.8340829	0.276259013	3.019206112	0.00253438	0.248117527
H6pd	14296.67034	0.456102794	0.151183815	3.016875819	0.002553944	0.24838787
Id3	4602.381936	0.621125641	0.20622684	3.011856457	0.002596553	0.2485736
Hspa8	3800.748418	-0.484469832	0.160882573	-3.01132574	0.002601097	0.2485736
Hspb7	3934.90577	0.850728218	0.282566452	3.010719109	0.002606298	0.2485736
Chst11	20000.46859	0.574248471	0.191232141	3.002886794	0.002674319	0.253426003
Met	1741.794273	-0.553767409	0.185333446	-2.987951836	0.002808538	0.263449353
Sipa1l1	9121.549503	0.378194674	0.126751011	2.983760601	0.002847295	0.263449353
Dlc1	6766.258135	0.45498867	0.152581204	2.981944421	0.00286424	0.263449353
Mx1	118.5019446	-1.24932471	0.419026753	-2.981491515	0.00286848	0.263449353
Psma5	831.1366114	-0.524300106	0.176026807	-2.978524207	0.002896402	0.263449353
Pcdhgc5	1142.45275	0.560155445	0.188200748	2.976372041	0.002916808	0.263449353
Cachd1	1409.595128	0.550491759	0.184979635	2.97595873	0.002920742	0.263449353
Ezr	5633.924909	-0.399375788	0.134209799	-2.975757285	0.002922661	0.263449353
Daam2	634.8434092	0.539365108	0.181433801	2.972792865	0.002951035	0.264394877
Nlrc5	430.8828528	-0.805831517	0.271426071	-2.968880309	0.00298887	0.265573613
Lynx1	3556.327963	0.514701805	0.173433091	2.967725496	0.003000121	0.265573613
Wnt4	546.7306067	1.418588073	0.479360502	2.959334507	0.003083042	0.271289385
Perp	3529.092667	-0.440450849	0.148960417	-2.956831467	0.00310818	0.271882948
Slit1	152.0153418	1.250513024	0.425074299	2.941869283	0.003262376	0.283692384
Svep1	17494.65562	0.654786846	0.222729707	2.939827178	0.003283954	0.283898748
Mgl2	305.9690171	-1.072504112	0.36565333	-2.933117313	0.003355771	0.288420685
Luc7l3	3193.75312	-0.441222728	0.150868538	-2.924550961	0.003449536	0.293466106
Piezo1	11517.05102	0.551252974	0.188518469	2.92413246	0.003454177	0.293466106
Extl3	8427.224716	0.416977525	0.14279615	2.920089412	0.00349931	0.295601689
Eln	1762.202386	0.676907897	0.232363733	2.913139196	0.003578151	0.300544323
Cys1	212.0075319	1.238449981	0.426180099	2.905931048	0.003661621	0.305817781
Aldh1a2	1211.580346	0.913326928	0.314635255	2.902811786	0.003698288	0.306396914
Flt1	1563.453987	0.699756633	0.241143992	2.901820719	0.003710008	0.306396914
Slc6a17	1004.600559	0.755573543	0.260612309	2.89922432	0.003740872	0.307229464
1500012F01Rik	1611.593093	-0.424004784	0.146351544	-2.897166444	0.003765499	0.307543507
Boc	2143.337848	0.452026661	0.15646098	2.889069603	0.003863835	0.310642783
Dock5	3341.151176	0.420006046	0.145402383	2.888577448	0.003869887	0.310642783
Col6a2	11872.23278	0.528371141	0.183106222	2.885599063	0.003906695	0.310642783
Lama3	2939.834175	-0.51272608	0.177718043	-2.885053598	0.00391347	0.310642783
Vnn1	524.4245938	0.800471408	0.27745812	2.885017055	0.003913925	0.310642783
Cck	2172.105023	1.044028819	0.362111124	2.883172457	0.003936918	0.310642783
Rarres2	9105.765372	0.453240571	0.157261388	2.882084265	0.003950541	0.310642783
Rftn1	2888.750696	0.396903748	0.137988912	2.876345211	0.004023095	0.314674112
Ifit3	2210.701274	-0.458965161	0.159888101	-2.87053982	0.004097716	0.318823858
Rps24	5018.415153	-0.451803017	0.157510207	-2.868404698	0.004125475	0.319000269
Adcy6	3846.492563	0.411060484	0.143444469	2.865641935	0.004161647	0.319000269
Col16a1	10386.65925	0.46518957	0.1623467	2.865408224	0.00416472	0.319000269
Uqcrb	1439.954103	-0.426149453	0.148869414	-2.862572246	0.004202174	0.320210027
Pf4	1688.310468	1.017508092	0.356100841	2.857359416	0.004271818	0.323847633
Ckap4	21242.13984	0.37783672	0.132312082	2.855647904	0.004294911	0.323937114
Colec12	9879.169287	0.460351913	0.161328747	2.853502072	0.004324025	0.324072462
Bace1	4783.635794	0.379900022	0.133257256	2.850876819	0.004359886	0.324072462
Adra2a	397.3342149	0.615272412	0.215832935	2.850688255	0.004362472	0.324072462
Loxl1	22750.50304	0.444644455	0.156357572	2.843766682	0.004458368	0.329540286
Lama4	11095.71364	0.391231905	0.137757074	2.840013184	0.004511167	0.331783984
Gadd45g	7877.443639	0.363368018	0.128124558	2.836052844	0.004567489	0.331895548
Rps15a	2114.893792	-0.389178819	0.137307174	-2.834366239	0.004591668	0.331895548
Itga5	30706.20966	0.380542952	0.134396638	2.831491591	0.004633145	0.331895548
Adgra3	8051.66388	0.403712499	0.14259017	2.831278618	0.004636232	0.331895548
Npr2	2616.159765	0.426086686	0.150517689	2.830808055	0.004643058	0.331895548
Ror1	693.7280695	0.544020259	0.192210404	2.830337219	0.004649897	0.331895548
Ttc28	3511.34316	0.579360426	0.204803937	2.828853947	0.004671501	0.331895548
Tbxa2r	202.0003432	0.907809438	0.32107203	2.827432331	0.004692293	0.331895548
Mgll	9062.155931	0.457204485	0.161831552	2.825187552	0.004725295	0.332638254
Nbea	1982.878743	0.409694137	0.145211077	2.821369735	0.004781905	0.335027997
Fbn1	59175.51705	0.511077653	0.18129491	2.81904028	0.004816747	0.335877244
Fndc3b	17025.69754	0.334109874	0.118675906	2.815313444	0.004872968	0.337065075
Man1c1	3218.964969	0.387455172	0.137702176	2.813718579	0.004897208	0.337065075
Tgfb2	2363.467985	0.550269846	0.195646761	2.812568141	0.004914761	0.337065075
Mtcl1	442.4867788	0.668861794	0.237936959	2.81108827	0.004937424	0.337065075
Pofut2	7568.620398	0.382601971	0.136267823	2.807720593	0.00498935	0.337065075
Adcy1	306.1096352	0.833407565	0.296928121	2.806765356	0.005004168	0.337065075
Rpl32	6572.030629	-0.483120386	0.172141218	-2.80653519	0.005007744	0.337065075
Adra1d	1310.843533	0.850915148	0.30346009	2.804043025	0.005046617	0.337065075
Mical3	1900.445458	0.507767884	0.181157482	2.80290871	0.0050644	0.337065075
Ptges3	2947.314643	-0.379151904	0.135356427	-2.801137057	0.005092289	0.337065075
Rgs1	486.1142033	1.270161477	0.453608992	2.800124113	0.005108296	0.337065075
Arhgef17	6236.487125	0.445718389	0.159223026	2.799333735	0.005120818	0.337065075
Col5a3	14407.07551	0.490165975	0.175137892	2.798743141	0.005130193	0.337065075
Chrd	547.4185214	0.791641693	0.283024816	2.797075194	0.005156753	0.337310974
Stab1	1356.324891	0.752972358	0.269432377	2.79466175	0.005195404	0.338342124
Phldb1	7097.922709	0.341744096	0.1224827	2.790141754	0.005268497	0.341597323
Foxred2	484.209775	0.65742974	0.235896635	2.786939878	0.005320835	0.343484294
2610507I01Rik	45.71070813	-2.737371853	0.983504955	-2.783282217	0.005381198	0.345870625
Kank2	10099.22773	0.377275553	0.135670742	2.780817359	0.005422223	0.346021724
Fxyd3	311.1242185	-1.132721724	0.40740544	-2.780330387	0.005430362	0.346021724
Areg	381.4413451	-0.755823309	0.272036501	-2.778389321	0.005462912	0.346601841
Pcdhga8	152.3613246	0.867262936	0.313143769	2.76953598	0.00561362	0.354641667
Foxc2	330.8434948	0.625440264	0.225984376	2.767626129	0.005646619	0.355208385
Snrpe	1150.547131	-0.443315454	0.160568863	-2.760905489	0.005764135	0.361064465
Mgat5	744.3420018	0.475546357	0.172743044	2.752911764	0.005906781	0.368438604
Snhg1	1620.398704	-0.466716759	0.169739261	-2.749609934	0.005966624	0.370607603
Tshz3	934.4128885	0.478066275	0.174186025	2.744573086	0.006058966	0.373773092
Timm8b	2722.614298	-0.380879566	0.138854	-2.743021922	0.006087662	0.373773092
Mmp11	3325.596721	0.405439861	0.147824523	2.742710426	0.006093439	0.373773092
Tulp4	5170.438724	0.394665661	0.14399236	2.740879176	0.006127504	0.374309441
Rpl13	1004.450612	-0.548823638	0.200608105	-2.735799916	0.006222885	0.377063235
Nr4a1	1727.222518	0.744986613	0.272314089	2.735762285	0.006223597	0.377063235
Snhg3	682.4784839	-0.51001794	0.187228707	-2.724037083	0.006448927	0.389120329
Plxnb2	15322.60704	0.409355422	0.150673945	2.716829519	0.006591055	0.394543093
Arrb1	1019.919164	0.637381619	0.234609801	2.716773198	0.006592176	0.394543093
Unc13d	180.7605883	-0.878138714	0.323908043	-2.711074125	0.006706563	0.399770659
Galnt3	1066.738691	-0.690687502	0.255136223	-2.707132271	0.006786721	0.399915834
Dact3	2058.996114	0.421546049	0.155755186	2.706465579	0.006800363	0.399915834
Radil	269.5014129	0.750412117	0.277289228	2.706243306	0.006804917	0.399915834
Sema4g	438.8069976	0.885873786	0.327416979	2.705644008	0.006817208	0.399915834
Hs6st2	8719.716646	0.574341015	0.212451567	2.703397404	0.006863463	0.401037855
Amotl2	15717.37424	0.381872435	0.141366263	2.70129823	0.006906937	0.401989197
Ptprn	2717.06081	0.493319347	0.183077482	2.694593251	0.00704746	0.40855924
Cox7b	5186.17068	-0.429057672	0.159473204	-2.690468748	0.007135172	0.412028298
Gm6402	738.2337278	-0.621755944	0.231250016	-2.688674166	0.00717364	0.412637838
Aqp1	538.1136404	0.635827578	0.23664287	2.686865565	0.007212598	0.413270656
Kif1a	8169.86811	0.518313943	0.19303371	2.685095488	0.007250909	0.413861713
Gm4951	279.6211243	-1.158296541	0.432180461	-2.680122418	0.007359524	0.418445552
Xylt2	1425.697854	0.418174204	0.156186073	2.677410328	0.007419371	0.419353415
Dlk1	36.09185371	2.10143504	0.785611782	2.674902653	0.007475095	0.419353415
Vav2	1963.919835	0.534917278	0.199979214	2.674864386	0.007475948	0.419353415
Gpr176	4526.840667	0.37699016	0.140968775	2.674281303	0.00748896	0.419353415
Tns3	14052.39914	0.336601565	0.126037524	2.670645638	0.007570552	0.422322541
Tm4sf1	16271.55622	-0.368854836	0.138208078	-2.668837019	0.007611437	0.423007066
Adcyap1r1	1923.021898	0.458732926	0.172127528	2.665075896	0.007697095	0.426165372
Apba1	628.0237077	0.484546435	0.182015423	2.662117461	0.007765078	0.427462184
Rps8	1040.657294	-1.073243541	0.403399766	-2.660496193	0.007802561	0.427462184
Kalrn	1154.34724	0.525955125	0.197705695	2.660293246	0.007807264	0.427462184
Mrpl1	1077.78657	-0.470976185	0.177237202	-2.657321259	0.007876435	0.429658051
Mitd1	1194.18303	-0.52976131	0.199667968	-2.65321131	0.007972994	0.433326362
Atp9a	3404.173887	0.345118034	0.1301985	2.650706687	0.008032356	0.434953569
Prickle1	1655.612394	0.581206948	0.219565833	2.647073729	0.008119165	0.436245118
Pde8b	1170.709684	0.747260934	0.282335906	2.646708827	0.00812793	0.436245118
Npm1	6139.288129	-0.467711846	0.176778493	-2.645750843	0.008150983	0.436245118
Tiam1	1492.366292	0.514657393	0.194593171	2.644786507	0.008174247	0.436245118
Ifi44	4530.31521	-0.858640493	0.325174082	-2.640556369	0.008277002	0.440140014
Adamts9	621.0447287	0.542304669	0.205657393	2.636932529	0.008365947	0.442654341
Igdcc4	675.6698237	0.631224166	0.239445241	2.636194249	0.008384172	0.442654341
Tacstd2	795.6841204	-0.547098308	0.207633361	-2.634924872	0.008415591	0.44273195
Phf11b	135.0967829	-0.976373175	0.37099358	-2.631779167	0.008493905	0.445267381
Frmd6	6225.313622	0.41073597	0.156479802	2.624849751	0.008668721	0.452247764
Arsa	4442.748073	0.336767207	0.128337076	2.624083522	0.008688248	0.452247764
Hint1	7351.999096	-0.349412063	0.13325792	-2.622073512	0.008739658	0.45332758
Dhx58	1208.163413	-0.549150324	0.209540538	-2.620735488	0.008774031	0.453519229
Rassf8	2077.51345	0.392423821	0.149897315	2.617950964	0.008845952	0.455643562
Tchh	164.2038547	0.854563091	0.326731172	2.615492996	0.008909875	0.457342639
Akap5	157.9267628	1.078527317	0.413169937	2.610372199	0.009044376	0.462640169
Rem1	490.687027	0.699297737	0.26807113	2.608627557	0.009090612	0.4630953
Prrx2	1126.579212	0.558021137	0.213991765	2.607675756	0.009115926	0.4630953
Il17b	111.8678725	-1.419346009	0.544563938	-2.606390011	0.009150221	0.463245588
Adamtsl4	750.0985191	0.458636366	0.176056207	2.605056498	0.009185911	0.46346527
Pde1b	329.6833048	0.717814399	0.275748758	2.603146445	0.009237249	0.463813881
Kirrel	10799.7542	0.435550348	0.16739404	2.601946568	0.009269629	0.463813881
Asap1	8077.558612	0.411751309	0.158402305	2.599402256	0.009338627	0.463813881
Ecm1	10169.17891	0.342316871	0.131742897	2.598370606	0.009366734	0.463813881
Itgb5	25636.21057	0.484088442	0.186446799	2.596389126	0.009420931	0.463813881
Ablim3	319.9783496	0.845214818	0.325652175	2.595452705	0.00944664	0.463813881
Btn1a1	526.7439115	-0.77193868	0.297442136	-2.595256644	0.009452031	0.463813881
Rpl22	8038.424279	-0.37098749	0.143007923	-2.594174389	0.009481838	0.463813881
Med21	3332.749184	-0.357300427	0.13775292	-2.593777513	0.009492789	0.463813881
Setbp1	1356.736004	0.435626603	0.167982946	2.593278739	0.009506569	0.463813881
Oasl1	1139.846179	-0.574118992	0.221973136	-2.586434571	0.009697458	0.471332215
Fcna	92.82510078	1.081809083	0.418417596	2.58547703	0.009724435	0.471332215
Podn	1152.271615	0.429011016	0.16605506	2.583546781	0.00977902	0.471916757
Nid2	4210.728592	0.845195002	0.327240396	2.582795439	0.009800341	0.471916757
Utrn	5329.013059	0.32318272	0.125308181	2.57910312	0.009905721	0.475003705
Creb3l3	273.067049	0.67564601	0.262055848	2.578251986	0.009930155	0.475003705
Slirp	1449.716187	-0.39658864	0.153884389	-2.577185656	0.009960843	0.475003705
Sorcs2	2274.889048	0.44529873	0.173251958	2.570237795	0.010162873	0.483079578
AI464131	736.1075527	0.466879253	0.181823662	2.567758497	0.010235844	0.484988725
Tmem119	6100.520473	0.638013118	0.249534736	2.55681084	0.010563664	0.498922206
Sowahb	136.547793	-1.014899534	0.397405843	-2.553811302	0.010655098	0.499656449
Marveld2	296.8689359	-0.730754404	0.2862028	-2.553274826	0.010671526	0.499656449
Mst1r	731.1505441	0.56252896	0.220470253	2.551495961	0.010726157	0.499656449
Il18r1	964.6628534	-0.582653255	0.228430955	-2.550675567	0.010751436	0.499656449
Antxr1	7854.220434	0.34737482	0.136270832	2.549150204	0.010798578	0.499656449
Clmp	3149.789509	0.37256169	0.146216281	2.548017823	0.010833694	0.499656449
Ndufa4	6010.655324	-0.354956431	0.139319642	-2.547784546	0.01084094	0.499656449
Col11a1	5255.798478	0.405180835	0.159137658	2.546102799	0.01089331	0.499656449
Akap12	18100.70491	0.360578152	0.141641203	2.545715121	0.010905415	0.499656449
Glg1	8744.759971	0.316750336	0.124443335	2.545337882	0.010917204	0.499656449
Cox6c	2706.276739	-0.350702838	0.137871791	-2.54368813	0.010968897	0.499855724
Dlg5	4581.516379	0.414329502	0.162926688	2.543042562	0.010989184	0.499855724
Arhgap31	3003.885509	0.386948663	0.152232842	2.54182119	0.011027657	0.50006705
Mmp14	35240.27419	0.301682809	0.118807761	2.539251703	0.011108987	0.502214532
Ncam1	9829.428252	0.399641788	0.15759999	2.535798302	0.011219133	0.504220692
Dmpk	6097.368812	0.478931186	0.189028183	2.533649632	0.011288153	0.504220692
Mitf	1251.515515	0.458237615	0.181022834	2.531380184	0.011361463	0.504220692
Hlf	169.7596505	-1.252082563	0.494767495	-2.530648386	0.011385192	0.504220692
Col8a1	30782.22478	0.455880655	0.180147685	2.530594031	0.011386956	0.504220692
Rpl41	21255.30935	-0.34159332	0.135080534	-2.528812328	0.011444921	0.504220692
Rpl22l1	770.0612549	-0.501011582	0.198170393	-2.528185836	0.011465365	0.504220692
Sgcd	571.8335082	0.672371396	0.265974091	2.527958247	0.0114728	0.504220692
Tbca	2453.532411	-0.365558725	0.144611056	-2.527875362	0.011475508	0.504220692
Cxcl9	79.90363371	-1.307057874	0.517289317	-2.526744378	0.011512526	0.504220692
Atp8b2	8221.141115	0.407115118	0.161153565	2.526255736	0.011528553	0.504220692
Flnb	41980.01065	0.302984031	0.120208532	2.520486902	0.01171926	0.50743541
Rora	3545.496117	0.43970085	0.174463343	2.520305077	0.011725316	0.50743541
Mgp	1177.936497	0.83989285	0.333277335	2.520101912	0.011732086	0.50743541
Tgfbr2	20462.75679	0.314416895	0.124774361	2.519883843	0.011739357	0.50743541
Alpl	310.2067458	-0.76219473	0.302953087	-2.515883691	0.011873436	0.511734701
Lamc1	26150.96928	0.414999084	0.165084314	2.513861394	0.011941736	0.513030696
2310022B05Rik	8176.94156	0.35907346	0.142889694	2.512941634	0.011972914	0.513030696
Clip2	3390.006996	0.367918223	0.146482968	2.511679192	0.012015827	0.513381397
Sema3b	711.880375	0.492571365	0.196339585	2.508772566	0.012115146	0.516111603
Arhgap23	3370.293367	0.401333758	0.16012208	2.506423579	0.012195942	0.516111603
Pbxip1	15623.45895	0.342496026	0.136714582	2.505190174	0.012238557	0.516111603
Dst	12420.62191	0.305659713	0.122014427	2.505111251	0.012241288	0.516111603
Mrgprf	926.4079851	0.460222775	0.183787717	2.504099747	0.012276342	0.516111603
Scn7a	667.033566	-0.682499713	0.272593255	-2.503729276	0.012289203	0.516111603
Mrpl41	1358.506405	-0.375701579	0.150191671	-2.501480779	0.012367516	0.51708375
Cdh1	8661.868729	-0.393161547	0.157199996	-2.501027712	0.012383349	0.51708375
Aebp1	57663.86159	0.435623289	0.174245249	2.500058343	0.012417285	0.51708375
Rpl7	6642.119402	-0.438138379	0.175337257	-2.498832168	0.012460331	0.517418732
Sox10	1936.608513	-0.788280329	0.315646227	-2.497353876	0.012512402	0.518125605
Slit2	6261.466256	0.477255508	0.191308333	2.49469273	0.012606624	0.520569073
Apold1	55.92903262	1.263548167	0.506760923	2.493381214	0.012653291	0.521040688
Psmc6	9478.676849	-0.334664136	0.134388194	-2.490279282	0.012764275	0.522125878
Slc25a5	7358.778962	-0.334905237	0.134502721	-2.489951398	0.012776056	0.522125878
Spns2	1396.788667	-0.443338161	0.178069916	-2.489685914	0.012785603	0.522125878
C530008M17Rik	455.2983806	0.574285729	0.230909979	2.487054618	0.012880562	0.524554688
C1rl	670.7898722	0.716241042	0.288343164	2.483988286	0.012992008	0.527639716
Glb1	3787.347548	0.375186188	0.151380464	2.478432014	0.013196126	0.533980168
Chchd2	2172.818887	-0.372595352	0.150384497	-2.477618104	0.013226263	0.533980168
Hmgn5	773.1692329	-0.457241621	0.184714513	-2.475396294	0.013308841	0.533980168
Pabpn1	4739.846298	-0.323109512	0.130544981	-2.475081849	0.013320564	0.533980168
Pdcd2	1027.330658	-0.39379892	0.159186984	-2.473813563	0.013367944	0.533980168
Oaf	10323.00975	0.428946508	0.1735182	2.472054856	0.01343389	0.533980168
Aplp1	3309.142338	0.411661456	0.166526695	2.472044837	0.013434267	0.533980168
Pxdn	8374.039201	0.332079726	0.134374166	2.471306325	0.013462045	0.533980168
Abca5	1597.58916	0.561735396	0.227353955	2.470752691	0.013482903	0.533980168
Rpl13a	14272.61086	-0.305501428	0.123682184	-2.470052018	0.013509341	0.533980168
Rpp38	408.2276	-0.599615981	0.242915063	-2.468418273	0.013571164	0.534890001
Cyb5r2	212.7950304	0.782708248	0.3172026	2.46753415	0.013604724	0.534890001
Igf1r	4421.727947	0.320264425	0.130001033	2.463552923	0.013756758	0.539432786
Scn1b	2274.705882	0.397761561	0.161770492	2.458801704	0.013940159	0.542893743
Mpzl2	721.0135671	-0.475920891	0.193846956	-2.455137294	0.014083079	0.542893743
Sytl5	812.9688507	0.516833854	0.210528267	2.454938057	0.014090887	0.542893743
Dynlt1b	96.30175002	-1.492310475	0.607926007	-2.454756759	0.014097995	0.542893743
Esrp1	1480.118349	-0.526968368	0.214863355	-2.452574419	0.014183804	0.542893743
Mmp2	29265.33444	0.383753843	0.156477554	2.452452983	0.014188592	0.542893743
Trim14	289.119754	-0.940472575	0.38353796	-2.452097763	0.014202607	0.542893743
P4ha2	16117.41876	0.402146853	0.164018194	2.451842942	0.014212668	0.542893743
Itga8	2713.504107	0.595711852	0.243094256	2.450538578	0.014264268	0.542893743
Adgrl1	2547.58637	0.459804118	0.187727388	2.449318254	0.014312692	0.542893743
Pkd2	8072.619263	0.420012005	0.171556357	2.448245061	0.014355398	0.542893743
Lrch2	624.125312	0.448473627	0.183203645	2.447951445	0.014367102	0.542893743
Serpinb9	2779.158002	-0.500639901	0.204617351	-2.446712843	0.014416565	0.542893743
Mrc1	1825.690473	0.410462516	0.167779135	2.446445542	0.014427259	0.542893743
Trmt10b	382.9985315	-0.527156006	0.215499121	-2.446209536	0.014436707	0.542893743
Tmem151a	528.2205533	0.710347923	0.290431778	2.445834021	0.014451751	0.542893743
D830031N03Rik	1258.216676	0.563831445	0.230591757	2.445150042	0.014479189	0.542893743
Cpeb3	355.2459365	0.535657208	0.219150837	2.444239844	0.014515773	0.542893743
Tardbp	7439.618341	-0.309189527	0.12653193	-2.443569199	0.01454278	0.542893743
Rps4l	610.6868242	0.458906507	0.187917658	2.442061662	0.014603652	0.543792918
BC022687	1986.569615	0.370104207	0.151658337	2.44038154	0.014671757	0.544091667
Igtp	1683.63307	-0.533094835	0.218674992	-2.437840875	0.014775276	0.544091667
Wnt9a	4552.885332	0.459366121	0.188438963	2.437744902	0.014779199	0.544091667
Itgav	13966.10382	0.371713723	0.152512214	2.437271824	0.01479855	0.544091667
Ptprb	224.2277245	0.687778127	0.28221782	2.437047121	0.01480775	0.544091667
Myo10	3830.593445	0.34807104	0.142860325	2.436443013	0.014832506	0.544091667
Tuba4a	4993.790597	-0.360365751	0.148018431	-2.43460053	0.014908238	0.545516045
Fzd2	6371.841552	0.309957057	0.127567151	2.429756046	0.015108989	0.549512854
Pcdh7	3926.639553	0.435138469	0.179218443	2.427978182	0.015183257	0.549512854
Myo1c	30728.7413	0.32888403	0.135463317	2.427845694	0.015188804	0.549512854
Nav1	4347.32544	0.449354232	0.185132662	2.427201266	0.015215812	0.549512854
Psma1	7499.480839	-0.307524977	0.12672958	-2.426623495	0.015240063	0.549512854
Gpc4	14131.58541	0.436902559	0.180046234	2.426613146	0.015240497	0.549512854
Tnks	3959.445371	0.350185903	0.144441728	2.424409533	0.015333303	0.551513918
Hic1	2482.159517	0.515202808	0.212692388	2.422290764	0.015423005	0.553393876
Fgf2	599.5335078	0.766513316	0.316591442	2.42114351	0.015471768	0.553799384
Rpl35	440.9872423	-0.610931086	0.252433128	-2.420170011	0.015513252	0.553943016
Adam15	9593.587737	0.309604789	0.128083844	2.417204061	0.015640246	0.557131953
Dnph1	217.5694036	-0.688677761	0.285308588	-2.413799617	0.015787142	0.560297195
Lgr6	1410.398214	0.403550532	0.167213159	2.413389803	0.015804906	0.560297195
Ifi47	2254.101202	-0.402353763	0.16682147	-2.411882372	0.015870401	0.561273048
Disp1	1591.322955	0.403880803	0.167665513	2.408848395	0.016002944	0.561586995
Asph	7375.244998	0.334120311	0.138711834	2.408736889	0.016007834	0.561586995
Twist2	1783.072922	0.370859033	0.15399207	2.408299553	0.016027025	0.561586995
Sp110	278.760997	-0.636084645	0.264132407	-2.408203719	0.016031233	0.561586995
Ifi35	2531.276409	-0.341961887	0.142210551	-2.404616847	0.01618943	0.565736125
Sumo1	1921.376917	-0.393747399	0.163802932	-2.403787245	0.016226214	0.565736125
Dpy30	1137.892148	-0.371968185	0.154864356	-2.40189669	0.016310314	0.567330286
Slc41a2	3776.727468	0.440073961	0.183301663	2.400818157	0.016358463	0.567669397
Sh3pxd2a	11932.35767	0.323860451	0.135007463	2.398833683	0.016447383	0.569418423
Ptma	5926.968324	-0.316470557	0.132065716	-2.396311216	0.016561022	0.572013061
Cxcl2	163.3491844	1.066050241	0.445969875	2.390408636	0.016829636	0.576620435
Plxna1	11471.14088	0.44977397	0.188171973	2.390228269	0.016837904	0.576620435
Nip7	2144.617248	-0.398056801	0.166576466	-2.38963408	0.016865167	0.576620435
Sema6d	361.5104573	0.538321761	0.225279092	2.389577106	0.016867783	0.576620435
Mkks	1367.730501	-0.373012102	0.156161676	-2.388627687	0.016911431	0.576620435
Ndst1	8203.903083	0.349620259	0.146413503	2.387896274	0.016945124	0.576620435
Mmp3	41432.50638	0.389913164	0.16334706	2.387022845	0.016985436	0.576620435
Krt14	5173.630275	-0.354593932	0.148624708	-2.385834336	0.017040425	0.576620435
Igfbp6	8668.768938	0.371501319	0.1557292	2.385559797	0.01705315	0.576620435
Cdkn2aipnl	1176.047377	-0.380793532	0.159669573	-2.384884762	0.017084472	0.576620435
Slc12a4	6099.307459	0.398425411	0.1673957	2.380141253	0.017306003	0.582766833
Pycard	535.7310103	-0.773070978	0.325224446	-2.377038344	0.017452274	0.58287535
Il3ra	996.1534845	0.450689744	0.189608423	2.376950013	0.017456454	0.58287535
Slc44a2	10767.90692	0.312941557	0.13165837	2.376921089	0.017457822	0.58287535
Itgb7	71.14905191	1.344049708	0.565504104	2.376728475	0.01746694	0.58287535
Zbtb7c	457.6218619	0.664017778	0.279788746	2.373282658	0.017630766	0.587017143
Rpl27a	1274.231595	-0.432921819	0.182501865	-2.372150102	0.017684905	0.587496504
AA414768	647.0862246	0.707211912	0.298534267	2.368947187	0.017838801	0.591280244
Mical2	20406.84771	0.350877541	0.14821233	2.36739778	0.017913668	0.591537725
Serpinf1	56242.42864	0.33413711	0.141157014	2.367130755	0.017926598	0.591537725
Rhpn2	67.66195229	-1.171663341	0.495150135	-2.366278948	0.017967901	0.591580123
Fam171a1	2638.033664	0.371735566	0.157240168	2.364125982	0.018072666	0.593707147
Golim4	9114.754985	0.371494367	0.157290156	2.361841177	0.018184431	0.59552829
Fkbp10	17697.42127	0.358458923	0.151802715	2.361347256	0.018208671	0.59552829
Rasl11a	1025.569013	0.849162465	0.359893884	2.359480122	0.018300561	0.596289367
Polb	2169.015358	-0.3253298	0.137896261	-2.35923583	0.018312614	0.596289367
Lum	5165.393879	0.454300331	0.192676192	2.35784363	0.018381434	0.596691633
Ntng2	262.2138066	0.678665678	0.287892992	2.357353934	0.018405695	0.596691633
Mxra8	9263.152822	0.513316954	0.217896116	2.355787542	0.018483486	0.597902342
Ranbp1	6238.078173	-0.358790443	0.152390721	-2.35441135	0.018552068	0.598356951
Ifitm3	20349.46341	-0.458808637	0.194950682	-2.353460029	0.018599607	0.598356951
Gli2	397.2073191	0.655607939	0.278617739	2.353073217	0.018618968	0.598356951
Rpl37a	365.9270643	-0.54178317	0.230364953	-2.3518472	0.018680447	0.599030468
Gpbar1	99.96945464	1.000886239	0.426020272	2.349386412	0.018804381	0.599463368
Trpv2	1025.061618	0.485458245	0.206640504	2.349288915	0.018809306	0.599463368
Lox	270653.4476	0.32473528	0.138353671	2.347138876	0.018918202	0.599463368
Ctif	1637.959687	0.395619108	0.168586057	2.346689362	0.018941039	0.599463368
Ifit1bl2	178.751631	-0.747469906	0.318523936	-2.346667931	0.018942128	0.599463368
Zfp930	718.2369215	-0.445104705	0.189715847	-2.346165129	0.018967702	0.599463368
Cygb	7145.73117	0.454967037	0.194014732	2.345012833	0.019026425	0.599463368
Nasp	2000.64414	-0.362336067	0.154606366	-2.343603803	0.019098447	0.599463368
Krt17	12065.31596	-0.337445477	0.144031087	-2.342865594	0.019136275	0.599463368
Tead1	13453.98309	0.309243415	0.132006829	2.342631949	0.019148262	0.599463368
Gxylt2	379.5468765	0.56405061	0.240832876	2.342083102	0.019176445	0.599463368
Cyp2f2	152.0668045	-1.398073586	0.596956341	-2.342003075	0.019180557	0.599463368
Wbp5	13275.58695	-0.284641327	0.121647171	-2.339892702	0.019289281	0.601589529
Nudt6	1005.519884	0.502991595	0.215098302	2.338426623	0.019365128	0.601676294
Gbp3	1789.103296	-0.470112005	0.201064666	-2.338113478	0.019381362	0.601676294
Col6a1	17623.23607	0.557401779	0.238729219	2.334870369	0.019550194	0.601676294
Hnrnpc	7332.356533	-0.290813506	0.124596578	-2.334040878	0.019593582	0.601676294
Trim3	2919.422636	0.314806287	0.134919402	2.333291441	0.019632854	0.601676294
Swap70	3285.369389	-0.312408108	0.133896503	-2.333205887	0.019637342	0.601676294
Thoc1	2197.117916	-0.327423669	0.140338559	-2.333098404	0.019642981	0.601676294
Egfr	12189.08946	0.307001248	0.131623154	2.332425856	0.019678299	0.601676294
Ptchd4	258.656081	0.591640451	0.253806586	2.331068163	0.019749766	0.601676294
Pde3a	517.8646447	0.598634587	0.256849585	2.330681545	0.019770158	0.601676294
Zfpm1	2350.79749	0.551039783	0.236500096	2.329976999	0.019807367	0.601676294
Pfkfb4	1537.878352	0.418026951	0.179556917	2.328102749	0.019906648	0.601676294
Saa3	15076.74339	0.708964294	0.304617466	2.327392134	0.019944404	0.601676294
Herc2	3806.395873	0.351734396	0.151159596	2.326907484	0.01997019	0.601676294
Rpl37rt	9786.474621	-0.296685907	0.12758082	-2.32547421	0.020046617	0.601676294
Pdgfb	2388.924008	-0.380751748	0.163732376	-2.325451789	0.020047815	0.601676294
Myh10	7356.246396	0.364982435	0.15697506	2.325098237	0.020066708	0.601676294
Lnpep	2878.235675	0.313082531	0.13469478	2.324385036	0.020104867	0.601676294
Naga	1424.30334	0.372456211	0.160252475	2.32418383	0.020115644	0.601676294
Fubp1	4724.054561	-0.293042976	0.126114971	-2.323617677	0.020145994	0.601676294
Commd2	1659.900687	-0.336806471	0.144984979	-2.323043907	0.020176794	0.601676294
Ndufc2	3105.138735	-0.317883715	0.136851017	-2.322845107	0.020187475	0.601676294
Cyp11b1	140.3196915	0.767983373	0.331290193	2.318159089	0.020440677	0.607098859
Psma4	3789.775619	-0.322284003	0.13906252	-2.317547561	0.020473923	0.607098859
Zfp36	3040.686121	0.36091251	0.155763098	2.317060427	0.02050044	0.607098859
Plod1	15633.2733	0.321378027	0.138737272	2.316450529	0.020533683	0.607098859
Nrip1	1461.257186	0.353281931	0.152571394	2.3155188	0.020584557	0.607388234
Cacybp	4542.054288	-0.429382254	0.185796075	-2.311040499	0.020830618	0.610459839
Nxpe5	89.88038423	1.085540885	0.46977159	2.310784448	0.020844764	0.610459839
Lsm3	1451.731608	-0.420653594	0.182046333	-2.310695235	0.020849695	0.610459839
Timp2	62473.17172	0.372514378	0.161284269	2.309675831	0.020906108	0.610459839
Asah2	1636.296233	0.370740728	0.160552596	2.309154364	0.020935017	0.610459839
Sgsh	1429.724613	0.383708648	0.166251996	2.307994234	0.020999457	0.610459839
Nrxn1	27.96749624	2.608949188	1.13047429	2.307835933	0.021008264	0.610459839
Gbp11	25.63991254	-1.691335096	0.7329276	-2.307642794	0.021019012	0.610459839
Moxd1	2922.074861	-0.605014611	0.262457817	-2.305187998	0.021156047	0.612706743
Epb4.1l4b	198.0956064	-0.828769388	0.359638863	-2.304448919	0.021197457	0.612706743
Tph1	221.2764698	-0.690269151	0.299591521	-2.30403433	0.021220717	0.612706743
Cx3cl1	1142.515014	0.361200882	0.156822545	2.303245888	0.021265012	0.61276633
Bud31	3680.312021	-0.299603022	0.130133879	-2.302267676	0.021320082	0.61276633
Lrrc15	4478.117266	0.522766741	0.227150751	2.301408819	0.021368534	0.61276633
Ssh1	765.8092503	0.550094828	0.239062119	2.301053924	0.021388583	0.61276633
Dlk2	40.60226249	2.136558097	0.929249295	2.299230258	0.021491868	0.614489022
Kcnb1	123.1917777	0.850716717	0.370113968	2.298526379	0.021531848	0.614489022
Fam20a	4626.308712	0.44431718	0.194328655	2.28642132	0.022229622	0.633180164
B2m	62107.66703	-0.361742538	0.158364425	-2.284241155	0.022357362	0.635164208
C1ql3	623.997034	0.620922059	0.271884992	2.283767315	0.02238521	0.635164208
Klhl26	2825.189646	0.424083786	0.185951951	2.280609503	0.022571564	0.638623669
Tnks1bp1	12302.94477	0.285119572	0.12503935	2.28023876	0.022593532	0.638623669
Dok2	249.0546875	-0.724311499	0.318157904	-2.276578676	0.022811397	0.641581971
B3gnt3	337.8823252	-0.773592321	0.339819117	-2.276482639	0.022817139	0.641581971
Pcnx	2737.371232	0.392056774	0.172262678	2.275924055	0.022850555	0.641581971
Wnt10a	52.26116706	-1.401348115	0.61595342	-2.275087805	0.022900663	0.641581971
Eng	7235.088575	0.340938328	0.149932616	2.273943708	0.022969371	0.641581971
Slc10a6	148.7141876	-1.186940315	0.522074388	-2.273508032	0.022995583	0.641581971
Slc1a6	753.6492393	0.733830318	0.322789572	2.273401567	0.023001992	0.641581971
Slfn2	2724.20944	-0.426625363	0.18779093	-2.271810267	0.023097972	0.643045814
Rps27l	3961.618112	-0.319218991	0.140678318	-2.269141367	0.02325973	0.646331946
Pgm5	358.9067447	0.715473353	0.315416275	2.268346338	0.023308106	0.646461025
Apool	902.9167838	-0.369254786	0.163040522	-2.264803749	0.023524725	0.651247217
Oas3	540.2675586	-1.027974928	0.454200172	-2.263264068	0.023619416	0.652646403
Egln3	693.2217077	0.581484895	0.257423703	2.258863064	0.023891904	0.655247643
Mark1	4920.56285	0.33724962	0.149361688	2.257939261	0.023949446	0.655247643
Fscn1	16085.48463	0.300924291	0.133292049	2.257631212	0.023968661	0.655247643
Rpl37	742.2746648	-0.612279124	0.271375998	-2.256202203	0.024057971	0.655247643
S1pr3	2074.723292	0.49592447	0.219889948	2.255330337	0.024112602	0.655247643
2900026A02Rik	2610.419381	0.421862061	0.187133176	2.25434138	0.0241747	0.655247643
Ifit3b	546.7025727	-0.425981781	0.188985266	-2.254047579	0.024193175	0.655247643
Foxl1	34.36867152	1.466434119	0.650750662	2.25345006	0.024230786	0.655247643
Tnfaip2	8596.461484	0.309777674	0.137488233	2.253121353	0.024251498	0.655247643
Flnc	12052.16985	0.390123838	0.173151014	2.25308434	0.024253832	0.655247643
Ccl9	4164.29688	-0.565902131	0.251187572	-2.252906571	0.02426504	0.655247643
Npl	523.1220359	0.450054221	0.199911245	2.251270169	0.024368431	0.655247643
Soga1	3963.306402	0.44310928	0.196875595	2.250707002	0.024404101	0.655247643
Zfp869	859.3918831	-0.387317948	0.172107161	-2.250446437	0.02442062	0.655247643
Ivns1abp	11543.62253	-0.27603318	0.122668464	-2.250237523	0.024433872	0.655247643
Bdkrb2	202.151728	0.657442732	0.292274057	2.249405027	0.024486739	0.655247643
6030419C18Rik	1809.234086	0.369940381	0.164476362	2.249200892	0.024499718	0.655247643
Gatsl2	1063.575152	0.377151576	0.167763768	2.248111024	0.024569111	0.655247643
Zbtb38	1908.957941	0.321057949	0.14287196	2.247172569	0.024629001	0.655247643
Slc39a4	353.2060682	-0.732831972	0.32632436	-2.245716416	0.024722178	0.655247643
Vasn	6524.353289	0.403166114	0.179532729	2.245641316	0.024726992	0.655247643
Pcna	1431.38385	-0.385635235	0.171789798	-2.244808713	0.024780415	0.655247643
Elfn1	213.8910545	0.680955385	0.303431922	2.244178467	0.024820921	0.655247643
Gaa	15409.76825	0.363943625	0.162183841	2.244019027	0.024831177	0.655247643
Ereg	1736.995513	0.630146629	0.280936209	2.243023893	0.024895274	0.655247643
Tbx2	268.5687581	0.591455412	0.263735505	2.24260822	0.02492209	0.655247643
Scap	4873.415559	0.340992789	0.152077837	2.242225395	0.024946809	0.655247643
Qtrtd1	678.3623987	-0.414268339	0.184767657	-2.2421042	0.024954639	0.655247643
Rspo3	482.4233308	0.75385735	0.336492378	2.24034005	0.025068855	0.657079582
Coq4	407.7514572	-0.468244825	0.209190546	-2.238365138	0.025197254	0.65832449
Pnpt1	2495.625012	-0.329410164	0.147187089	-2.238037086	0.025218637	0.65832449
Neo1	4735.582042	0.291940748	0.130472979	2.237557154	0.025249948	0.65832449
Pcsk6	2608.494065	0.409126482	0.182960686	2.236144225	0.025342325	0.65956971
Lrrc4c	127.623715	0.985287581	0.441999024	2.229162344	0.025803105	0.66938325
Nhsl2	323.4008423	0.53248407	0.238911381	2.228793232	0.025827666	0.66938325
Galnt2	13767.05723	0.279663094	0.125500666	2.228379364	0.025855228	0.66938325
Wt1	286.6826714	0.561765795	0.252304504	2.226538907	0.025978106	0.671388706
AI467606	189.9846201	-0.981038873	0.441152324	-2.223809829	0.026161242	0.674549312
Cdon	2506.36527	0.32737674	0.147244267	2.223358145	0.02619166	0.674549312
Xaf1	2697.939013	-0.642071996	0.289075283	-2.221123815	0.026342576	0.676595793
Erv3	75.58425239	1.12457092	0.506458689	2.220459329	0.026387604	0.676595793
Fastkd2	1025.012728	-0.4450552	0.200461557	-2.220152363	0.026408427	0.676595793
Nolc1	3264.953021	-0.314721386	0.141869674	-2.218383789	0.026528676	0.67850071
Zzef1	3315.352462	0.314214299	0.141886127	2.214552659	0.026790784	0.684021014
Man2b2	6438.981864	0.291074082	0.131585512	2.212052659	0.026963027	0.687231763
Mif	3211.781812	-0.407715211	0.184390758	-2.211147756	0.027025607	0.687641214
Cyr61	48541.53076	0.273991338	0.124067085	2.208412802	0.02721551	0.690175511
Rxfp3	246.5653396	0.849761628	0.384885267	2.20783101	0.027256056	0.690175511
Lgi3	257.3869444	0.547274052	0.247944779	2.20724169	0.027297179	0.690175511
Myom1	199.0708767	1.134574958	0.514139229	2.206746529	0.027331773	0.690175511
Chsy3	653.293795	0.537731468	0.243718575	2.206362263	0.027358645	0.690175511
Sulf1	15940.23654	0.39000067	0.17683286	2.205476234	0.027420694	0.690562377
Galnt18	1917.005183	0.61108963	0.277211095	2.204419811	0.027494834	0.691251915
Rcn3	16476.64733	0.353144846	0.160352208	2.202307343	0.027643606	0.693812267
Id1	1358.202464	0.454208503	0.206327357	2.201397382	0.027707904	0.694247369
Snhg4	318.4406557	-0.489806331	0.222594436	-2.200442828	0.027775492	0.694763281
Lad1	4014.545582	-0.437052508	0.198809292	-2.198350507	0.027924138	0.696155146
Rps11	8020.634858	-0.317229875	0.144304682	-2.198333908	0.02792532	0.696155146
Rps3	34033.21563	-0.30482981	0.138731892	-2.197258369	0.028001999	0.696891502
Sema7a	1171.432318	0.549256593	0.250080528	2.19631891	0.028069125	0.697388029
Efemp2	22825.05815	0.343732669	0.156678046	2.193878956	0.028244113	0.70055825
Htr2a	1323.695314	0.442125236	0.201802246	2.19088362	0.028460215	0.704137334
Loxl4	3220.195302	0.456873772	0.20856486	2.190559672	0.028483672	0.704137334
Nop10	2543.65702	-0.352936908	0.161210537	-2.189291814	0.028575637	0.705231455
Snrpg	297.7535245	-0.504803006	0.230812434	-2.187070243	0.028737397	0.708041555
St3gal2	7954.503418	0.347526594	0.159126762	2.183960693	0.028965137	0.712465246
Scamp5	1882.957858	0.397135391	0.18200353	2.18202026	0.029108037	0.714669232
Podnl1	131.1963874	0.873532858	0.400629888	2.180398626	0.029227926	0.714669232
Fmo2	2725.707873	0.567667007	0.260405735	2.179932818	0.029262442	0.714669232
Rtp4	3007.270705	-0.687578803	0.315549152	-2.178991131	0.029332327	0.714669232
Gm561	448.3288869	-0.436417533	0.200288731	-2.178942025	0.029335975	0.714669232
Cd36	1179.38663	-0.432282155	0.1984462	-2.178334256	0.029381161	0.714669232
Dgkh	342.2082219	0.507393772	0.232944644	2.178173166	0.029393147	0.714669232
Vldlr	7322.439538	0.406162857	0.186580483	2.176877509	0.029489708	0.71583966
Gata2	188.6337539	0.756881211	0.348066268	2.174531924	0.029665211	0.717507057
Por	4935.50739	0.278562509	0.128112625	2.174356423	0.029678378	0.717507057
Numbl	3366.76257	0.338267712	0.155595848	2.174015038	0.029704006	0.717507057
Hsph1	7323.208053	-0.297741627	0.137047359	-2.172545521	0.02981454	0.718958186
Fam131b	754.7198772	0.386990189	0.178314336	2.170269635	0.029986426	0.718958186
Prdx1	13257.95271	-0.283644589	0.130719518	-2.169871757	0.030016562	0.718958186
Pcnxl3	2972.037156	0.458039287	0.211135853	2.169405529	0.03005191	0.718958186
Pcdhga10	155.9992364	0.671360649	0.309468638	2.169398018	0.030052479	0.718958186
Limch1	351.9969815	0.870898073	0.401455193	2.169353113	0.030055886	0.718958186
Nynrin	1487.630928	0.413772993	0.190896345	2.167527063	0.030194688	0.721111597
Pcdhga7	302.2191537	0.577324101	0.266538192	2.166008923	0.030310505	0.721312697
Fjx1	1114.510734	0.342818757	0.158317887	2.165382339	0.030358417	0.721312697
Cdc14a	463.9110984	-0.523304327	0.241699242	-2.165105377	0.030379616	0.721312697
Spry1	2652.994523	0.426387965	0.196965338	2.164786806	0.030404016	0.721312697
Fzd8	743.1010385	0.371320114	0.171571852	2.164225125	0.030447076	0.721312697
Pvrl1	2836.46957	0.349233576	0.161646648	2.160475208	0.030735901	0.721316724
Pde2a	1384.947235	0.523966026	0.242542736	2.160303935	0.030749149	0.721316724
Zbtb26	290.6746946	-0.511539597	0.236832265	-2.159923596	0.030778585	0.721316724
Gt(ROSA)26Sor	359.4707693	-0.501638541	0.232278854	-2.159639301	0.030800604	0.721316724
Snta1	2182.501469	0.379781447	0.175863522	2.159523715	0.03080956	0.721316724
Rps25	1727.194978	-0.451838401	0.209266551	-2.159152515	0.030838337	0.721316724
Mia3	9618.464274	0.262757452	0.12171014	2.158878882	0.030859565	0.721316724
Cdca7	304.9638118	-0.530793773	0.245918674	-2.158411817	0.030895828	0.721316724
Klf4	4058.533534	0.439024727	0.203576871	2.156555038	0.031040351	0.721316724
Fbxl16	261.9107357	0.554340427	0.257065231	2.156419303	0.031050939	0.721316724
Bicd2	7076.830957	0.298405966	0.138402796	2.156068917	0.031078284	0.721316724
Psmb1	9287.651232	-0.266752719	0.123733847	-2.155858938	0.031094682	0.721316724
Cd163	104.0905302	1.344463509	0.623667226	2.155738593	0.031104083	0.721316724
Vat1l	387.7300684	0.86637118	0.40195333	2.15540242	0.031130357	0.721316724
Pdzrn3	8763.389557	0.307670674	0.142796392	2.15461097	0.03119229	0.72162069
Klk8	882.8355262	-0.371142342	0.17233881	-2.153562168	0.031274524	0.722392633
Adcy7	5470.737244	0.268824408	0.124885591	2.152565439	0.031352847	0.723071981
Frzb	354.839618	0.767026051	0.356550778	2.151239313	0.031457316	0.723462117
Ptch2	334.8825935	0.592338021	0.27541483	2.150712147	0.031498927	0.723462117
Cap2	308.3497234	0.528507091	0.245788936	2.150247686	0.031535628	0.723462117
Srsf3	3699.477653	-0.347284586	0.161549391	-2.149711508	0.031578042	0.723462117
Pparg	513.6525824	0.738488438	0.343602594	2.149251642	0.031614458	0.723462117
Igf1	2234.059079	-0.493443149	0.22983064	-2.146985922	0.031794402	0.726455411
Atrn	4227.844386	0.290749637	0.135498417	2.145778852	0.031890627	0.727529527
Acacb	138.0262327	0.739864827	0.344944132	2.144883063	0.031962198	0.728038782
Ldlr	11067.61594	0.329993726	0.153940975	2.14363801	0.032061903	0.729186319
Fst	4327.946245	0.639394865	0.298446551	2.142409963	0.032160507	0.729795854
Amotl1	11701.50391	0.315102689	0.147101606	2.142075114	0.032187438	0.729795854
Cep95	376.1237472	-0.461726152	0.215758354	-2.140015178	0.03235354	0.732438568
Gna12	3035.93825	0.311112459	0.145430792	2.1392475	0.032415629	0.732722087
Txndc9	3484.180653	-0.291665421	0.136399062	-2.138324238	0.032490437	0.733291794
Nin	2016.826866	0.349217264	0.163488537	2.136035163	0.032676548	0.736367998
Rpl19	869.8294923	-0.403683876	0.189110735	-2.134642835	0.032790196	0.736452688
Slc35a2	2361.897733	0.307789478	0.144217123	2.134208972	0.032825679	0.736452688
Gbp7	1645.119119	-0.447368605	0.209654236	-2.133840051	0.032855876	0.736452688
Rgcc	546.2524982	0.403304995	0.189029955	2.133550713	0.032879576	0.736452688
Tgfbr1	9128.12052	0.336242951	0.157687323	2.132339772	0.032978925	0.737560431
Scimp	173.5081328	-0.885946282	0.415808299	-2.130660413	0.033117129	0.739532495
Dynlt1a	37.25306806	-1.400775756	0.657922485	-2.12908935	0.033246869	0.741309895
Mustn1	510.2960196	0.657578617	0.309244624	2.126402742	0.03346974	0.745155363
Cdr2l	4867.245483	0.282665172	0.132985251	2.125537758	0.033541767	0.745636001
Prdx3	4498.195769	-0.272718318	0.128397734	-2.124011927	0.033669146	0.746257185
Cuedc1	1817.669689	0.31390455	0.147854098	2.12306967	0.033748014	0.746257185
Whrn	1077.924216	0.391976824	0.184794485	2.121150011	0.03390918	0.746257185
Nod1	1645.37566	0.331956008	0.156518611	2.120872438	0.033932539	0.746257185
Serpine1	260711.7448	0.322495157	0.152094602	2.120358986	0.033975783	0.746257185
Psme2b	4682.967157	-0.278130661	0.131227846	-2.11944849	0.034052583	0.746257185
Htt	2533.19295	0.334605771	0.157889939	2.119234279	0.034070673	0.746257185
Slc2a3	470.8485217	0.559233127	0.263898882	2.11911897	0.034080414	0.746257185
Glis3	1665.939224	0.376022108	0.177542562	2.117926564	0.034181287	0.746257185
Prpf38a	1689.005199	-0.306480225	0.144710492	-2.117885312	0.034184782	0.746257185
Cacna2d1	1726.75516	0.423957698	0.200181991	2.117861328	0.034186814	0.746257185
Dancr	113.2683445	-0.794176296	0.375015783	-2.117714325	0.034199269	0.746257185
Vps29	5827.55093	-0.297646091	0.140648785	-2.116236485	0.0343247	0.746257185
Clstn1	8290.24727	0.281721893	0.133198067	2.115059919	0.034424841	0.746257185
Sidt2	11121.8527	0.286726558	0.135663988	2.113505298	0.034557542	0.746257185
Col5a2	251665.5262	0.392864053	0.185957107	2.112659525	0.03462992	0.746257185
Klf12	296.6777917	0.596927411	0.282725854	2.11132941	0.034744008	0.746257185
Oas1a	1220.028864	-0.482047754	0.228362231	-2.110890896	0.034781691	0.746257185
Dennd2a	1921.953276	0.297167094	0.1407934	2.11066069	0.034801487	0.746257185
Ago2	3017.703936	0.390861033	0.185220601	2.110246005	0.034837172	0.746257185
Itgb6	656.047237	-0.561425756	0.266067163	-2.110090356	0.034850574	0.746257185
Htra3	2823.187079	0.397620004	0.188450691	2.109941878	0.034863363	0.746257185
H3f3a	2107.649403	-0.326441729	0.154774356	-2.109146096	0.034931973	0.746257185
Kcnd1	429.2842444	0.447641276	0.212253839	2.108990247	0.034945424	0.746257185
Rapgef1	7044.024989	0.271478136	0.128737167	2.108778244	0.034963727	0.746257185
Kif7	406.3655252	0.454271586	0.215490434	2.108082376	0.035023865	0.746257185
Rpl24	148.5842529	-0.982710674	0.466217595	-2.107836951	0.035045095	0.746257185
Plin2	20372.91219	-0.291929654	0.138529689	-2.1073436	0.035087807	0.746257185
Kcnn3	174.0651335	0.666794701	0.31643827	2.107187294	0.035101348	0.746257185
Pla1a	12871.8539	0.304139306	0.144393804	2.106318262	0.035176716	0.746257185
Atp6v1g1	6417.025451	-0.26310599	0.124915926	-2.106264583	0.035181376	0.746257185
Shank3	108.6027584	0.774095984	0.367528246	2.106221748	0.035185095	0.746257185
Pnp	3754.919258	-0.298232195	0.141734892	-2.1041551	0.03536492	0.748070483
Ccbe1	4986.150626	0.409339262	0.194713907	2.102260025	0.035530504	0.748070483
Tmem132e	423.3818314	0.491739002	0.233961833	2.101791546	0.03557154	0.748070483
Dlx2	42.21887826	1.809080888	0.860833116	2.101546578	0.035593014	0.748070483
Fbln5	10461.33489	0.353132953	0.168113204	2.100566426	0.035679044	0.748070483
Cmtm4	4356.205982	0.364925802	0.1737693	2.100059118	0.035723641	0.748070483
0610009B22Rik	945.2843209	-0.338685143	0.16131551	-2.099520018	0.035771085	0.748070483
Tmem200a	1145.51762	0.446580291	0.21272646	2.099317087	0.035788958	0.748070483
Vamp8	3937.434147	-0.314022098	0.149601754	-2.099053578	0.035812178	0.748070483
Grem1	744.0694834	0.794094556	0.378315285	2.099028473	0.035814391	0.748070483
Sigirr	86.84736787	-0.992877342	0.473050382	-2.098882869	0.035827227	0.748070483
Rsl24d1	904.1916693	-0.344406264	0.164162783	-2.097955803	0.03590905	0.748721415
Prkg1	1519.768667	0.422940017	0.201741665	2.09644358	0.03604286	0.750452955
Dbi	5185.380033	-0.262188091	0.125168488	-2.094681297	0.036199333	0.751276491
Gria3	2773.631911	0.388994912	0.185727457	2.094439449	0.036220852	0.751276491
C1qa	6182.9947	0.375719286	0.179402439	2.094281923	0.036234874	0.751276491
Gas1	1884.357055	0.417739405	0.19952369	2.093683232	0.036288208	0.751328534
Nhp2l1	1557.727982	-0.355996233	0.170182807	-2.091846053	0.036452289	0.753670198
Pias3	1690.842524	0.303267089	0.145044969	2.09084873	0.036541626	0.754462096
Adamtsl5	2566.360751	0.338490977	0.162383001	2.084522238	0.03711269	0.764431078
Folr1	463.7157012	0.455716628	0.218740659	2.083364981	0.037217968	0.764431078
Psma6	7622.17105	-0.258655086	0.124162381	-2.083200106	0.037232987	0.764431078
Glis1	92.7700996	0.834864184	0.400969465	2.082114116	0.037332047	0.764431078
Smad7	3316.887257	0.34661654	0.166564386	2.0809763	0.037436075	0.764431078
Itpkb	1097.047559	0.3339766	0.1605407	2.080323554	0.037495866	0.764431078
Hs3st3b1	213.7862313	-0.556170818	0.267378087	-2.080091245	0.037517164	0.764431078
Sptbn1	39326.04597	0.251196508	0.120808532	2.079294437	0.037590296	0.764431078
Krt19	3924.325718	-0.588910907	0.283243819	-2.079165962	0.037602099	0.764431078
Chmp4c	349.4826868	-0.5121194	0.24643274	-2.078130527	0.037697339	0.764431078
B3gnt7	253.8079896	-0.894180058	0.43029424	-2.078066529	0.037703232	0.764431078
Magoh	2324.228303	-0.34276205	0.164983544	-2.077552953	0.037750553	0.764431078
Orc4	3465.064811	-0.271814471	0.130835874	-2.077522485	0.037753362	0.764431078
Fam129b	30947.47325	0.26358714	0.12690134	2.077102886	0.037792064	0.764431078
Apol9b	1024.362368	-0.411081428	0.197933293	-2.076868531	0.037813695	0.764431078
Hmbox1	898.5442682	0.359342753	0.173055826	2.076455678	0.037851826	0.764431078
Slc38a10	15554.07924	0.348164103	0.167873364	2.073968711	0.038082217	0.767354409
C2	4219.347029	0.297986118	0.143733819	2.073180277	0.038155505	0.767354409
Tmem126a	2764.825887	-0.279205045	0.134685486	-2.073015088	0.038170875	0.767354409
Slfn8	780.0078305	-0.670945784	0.324079888	-2.070309847	0.038423338	0.767354409
Adamts10	1280.966861	0.341816256	0.16510702	2.07027089	0.038426984	0.767354409
Srsf7	3927.315116	-0.279622908	0.135101678	-2.069721952	0.03847839	0.767354409
Abcc3	590.0919327	0.400739757	0.193622454	2.069696709	0.038480755	0.767354409
Ifitm2	8845.769522	-0.282005576	0.13627039	-2.069455989	0.038503317	0.767354409
Arhgef11	2561.809876	0.355917222	0.172046509	2.068726782	0.038571733	0.767354409
Irgm2	2433.33272	-0.456514111	0.220751647	-2.067998662	0.038640149	0.767354409
Trim29	403.7236943	-0.691691004	0.334529432	-2.06765366	0.038672602	0.767354409
Chka	927.2866691	-0.397384042	0.192313544	-2.066334147	0.038796939	0.767354409
Ddx60	659.3068962	-0.626857418	0.303398524	-2.066118875	0.038817256	0.767354409
Stat1	5593.322538	-0.452689628	0.219164823	-2.065521385	0.038873694	0.767354409
Dyrk2	1129.000143	0.351036316	0.16996216	2.065379236	0.038887132	0.767354409
Emp1	73161.91511	0.353868829	0.171367413	2.064971536	0.038925694	0.767354409
Cxcl10	159.930177	-0.819447747	0.396929267	-2.064467941	0.03897337	0.767354409
Fcrls	603.7061862	0.634678565	0.307489118	2.064068381	0.039011233	0.767354409
Pde10a	1238.487026	0.364181258	0.176455715	2.063867739	0.039030258	0.767354409
Nr2c2ap	229.8357897	-0.615813267	0.298385088	-2.063820518	0.039034737	0.767354409
Gabrb1	539.5605114	0.471938334	0.229127903	2.059715678	0.03942573	0.774011371
Nxf7	33.44369477	-1.575944629	0.765374758	-2.059049652	0.039489482	0.774234769
Ggt7	500.6558576	0.504924455	0.245303634	2.058365164	0.039555093	0.774493963
AW112010	326.9194575	-0.557485848	0.271047628	-2.056781872	0.039707213	0.77554394
Tmsb4x	85214.65837	-0.292300862	0.142182409	-2.055815936	0.039800261	0.77554394
Dnajc15	940.8923556	-0.423605258	0.206075447	-2.055583353	0.039822694	0.77554394
Marveld3	244.5544098	-0.752021512	0.365906066	-2.05523106	0.039856692	0.77554394
Tnfrsf21	2193.976702	0.456048575	0.221912528	2.055082601	0.039871027	0.77554394
Tpgs1	869.3977746	0.426733238	0.207788672	2.05368865	0.040005836	0.777143588
Vcan	16087.03715	0.296286361	0.144359682	2.052417665	0.040129089	0.778514864
Ext2	9112.490079	0.285507826	0.139207494	2.050951553	0.040271665	0.779240355
Prrt4	52.53365506	1.130983538	0.551690078	2.050034218	0.040361092	0.779240355
1700001L05Rik	250.8293168	0.612725625	0.298900547	2.049931427	0.040371123	0.779240355
Srpx	4106.541908	0.346520683	0.169052228	2.049784781	0.040385437	0.779240355
Pde5a	1098.805856	0.34081137	0.166326194	2.049054096	0.040456825	0.779240355
Sat1	7136.989357	-0.266455641	0.130063856	-2.048652471	0.04049611	0.779240355
Hip1	2487.61051	0.344838806	0.168384067	2.047930141	0.040566845	0.779240355
Cpt1c	2034.690409	0.376720541	0.183971405	2.047712477	0.040588181	0.779240355
Use1	1770.332367	-0.29302646	0.14326254	-2.045380874	0.040817323	0.782195419
Slc16a1	3187.672513	-0.401146169	0.196197831	-2.044600428	0.040894267	0.782195419
Psma3	914.5804594	-0.344774743	0.168646471	-2.044363815	0.040917619	0.782195419
Cd74	1317.747379	0.499676099	0.244460174	2.043997968	0.040953748	0.782195419
BC100451	153.1716222	1.002698481	0.49069264	2.043434933	0.041009402	0.782247736
Tgtp2	267.6789627	-0.76898285	0.376658039	-2.041594151	0.041191806	0.784425987
Krt20	210.7409198	0.660376323	0.323521615	2.041212369	0.041229723	0.784425987
Dlgap1	641.0379527	-0.457577854	0.224366974	-2.039417147	0.041408412	0.786186665
Gm15800	1440.251841	0.357129548	0.175140791	2.039099777	0.04144007	0.786186665
Tfap2c	346.5689776	-0.582859329	0.285946697	-2.038349577	0.041514985	0.786186665
Rab25	543.9348013	-0.588635419	0.288808766	-2.038149422	0.041534992	0.786186665
Hist1h1c	2265.371853	0.314875229	0.154757986	2.034629919	0.041888125	0.791856963
C230014O12Rik	71.757287	1.105933222	0.543853403	2.033513474	0.042000674	0.792970574
Tfr2	238.3574406	0.834093121	0.410386694	2.032456539	0.042107459	0.793972667
Ehd2	14760.19387	0.247061235	0.121615678	2.031491663	0.042205144	0.794628529
Pdia5	5403.594618	0.363951538	0.179193634	2.031051723	0.042249748	0.794628529
Arhgap24	1768.749514	0.315494863	0.155426039	2.029871341	0.042369619	0.795870491
Tmem245	1669.642274	0.409544436	0.201993629	2.02751165	0.042610114	0.797485025
Cox7a2	4804.124636	-0.291698871	0.14389044	-2.027228994	0.042638999	0.797485025
Npm3	630.2189283	-0.441310556	0.21770044	-2.027145904	0.042647494	0.797485025
Wbp1l	7714.70517	0.251379689	0.124061842	2.026245004	0.042739684	0.797485025
Asic3	121.3242235	0.699997626	0.345479103	2.026164885	0.042747891	0.797485025
Rps27a	322.2051549	-0.684715786	0.338080015	-2.025306894	0.042835861	0.797485025
Tefm	467.0163467	-0.418920779	0.20689278	-2.024820679	0.042885781	0.797485025
Triobp	3217.26386	0.323151003	0.159595918	2.024807445	0.04288714	0.797485025
Olfml2b	6725.637239	0.547661968	0.270872126	2.021846901	0.043192171	0.802148065
Kdf1	349.6086381	-0.685663333	0.339268089	-2.02100744	0.043278995	0.802324504
Acot13	2075.684485	-0.335971196	0.166264272	-2.020705906	0.043310218	0.802324504
Ifitm6	96.79444699	-0.940472549	0.466145977	-2.017549427	0.043638208	0.803977616
Ptrh2	1446.327005	-0.321735097	0.159468545	-2.017545824	0.043638584	0.803977616
Rgag4	389.8733162	0.458572352	0.227301161	2.017465945	0.043646911	0.803977616
Tmem251	805.729205	-0.349917195	0.173540846	-2.016339109	0.043764528	0.803977616
Sdk1	436.6278103	0.549971081	0.27276579	2.016275872	0.043771136	0.803977616
Mrpl11	1480.206661	-0.296669868	0.147266514	-2.014510014	0.043956015	0.803977616
Styk1	219.6654311	0.727489366	0.361153547	2.014349219	0.043972882	0.803977616
Gal3st4	172.1682226	0.793913159	0.394218544	2.013890953	0.044020984	0.803977616
Ptprg	5389.918547	0.309742939	0.153806833	2.013843812	0.044025934	0.803977616
Chordc1	3669.584753	-0.266827472	0.132517124	-2.013532023	0.04405869	0.803977616
Set	3339.916607	-0.30998304	0.153951514	-2.013510823	0.044060918	0.803977616
Nhlrc3	976.247473	0.323579965	0.160781514	2.012544585	0.044162562	0.803977616
Fam136a	1222.568547	-0.342564014	0.17028322	-2.011730887	0.044248313	0.803977616
Sardh	1573.917112	0.357012782	0.177552185	2.010748455	0.044352033	0.803977616
Frmd4a	5798.771057	0.282192053	0.140351416	2.010610662	0.044366597	0.803977616
Rpl14-ps1	12238.67078	-0.292680057	0.145579023	-2.010454882	0.044383067	0.803977616
Gria4	572.0337007	0.674547402	0.335586222	2.010056903	0.044425167	0.803977616
Ehbp1l1	8479.443833	0.264655836	0.131676121	2.009899998	0.044441774	0.803977616
Galc	1110.282897	0.33590945	0.167131603	2.009849991	0.044447068	0.803977616
Neurl3	168.991356	0.976444059	0.485929491	2.009435682	0.044490949	0.803977616
Hivep2	2469.397876	0.314495209	0.15657831	2.008549002	0.044584984	0.803977616
Lefty1	38.70439134	2.168568364	1.079833069	2.008244075	0.044617361	0.803977616
Macf1	11227.57051	0.276574508	0.137749364	2.007809691	0.044663519	0.803977616
Tnrc18	6347.702131	0.495158497	0.246709243	2.007052877	0.044744033	0.803977616
Sim2	241.7526251	0.625835771	0.311840243	2.006911505	0.044759087	0.803977616
Hoxc13	496.6853686	0.471279302	0.235033648	2.005156733	0.044946294	0.805925125
Limk1	1733.212765	0.300945169	0.15012607	2.004616306	0.045004082	0.805925125
Fam171a2	853.9286743	0.351229729	0.175310168	2.003476082	0.045126212	0.805925125
Pigs	3884.092846	0.286965429	0.143234467	2.00346631	0.04512726	0.805925125
Pitpnm2	1387.976195	0.40458877	0.201956446	2.00334665	0.045140094	0.805925125
Rps6	631.101589	-0.386303065	0.192942555	-2.002166212	0.045266858	0.80667156
Tgtp1	235.486851	-0.770382107	0.384900092	-2.00151188	0.045337255	0.80667156
Mrps36	124.4460487	-0.786773892	0.393105025	-2.00143433	0.045345604	0.80667156
Apc2	152.8323744	0.617658063	0.308826419	2.00001692	0.045498437	0.807048623
Tsku	3383.150172	0.371218592	0.185709849	1.998917097	0.045617325	0.807048623
Igf2	139.4583591	0.831985044	0.416313887	1.998456144	0.04566723	0.807048623
Ogg1	520.1569022	-0.400224487	0.200300483	-1.998120429	0.045703605	0.807048623
Slc12a5	47.61512882	1.073617344	0.53749083	1.997461693	0.045775052	0.807048623
Dennd4a	6098.962712	0.251386635	0.125906135	1.996619432	0.04586654	0.807048623
Pdzd7	83.29149641	-0.840921612	0.42119844	-1.996497452	0.045879803	0.807048623
Flna	100720.7957	0.236690358	0.118570639	1.996197041	0.045912479	0.807048623
Rab11fip3	1741.964621	0.362226305	0.181497584	1.995763786	0.04595964	0.807048623
Eif1	6280.086054	-0.270656391	0.135624204	-1.995634868	0.045973681	0.807048623
Zbtb20	351.3376143	0.45434223	0.227673857	1.99558367	0.045979259	0.807048623
Prss8	226.164142	-0.705756406	0.353774231	-1.994934464	0.046050028	0.807048623
Snrk	1452.305644	0.327316032	0.164111573	1.994472573	0.046100434	0.807048623
Ttc17	2359.166966	0.280831628	0.140870092	1.993550402	0.04620121	0.807048623
Sub1	3647.075693	-0.263251036	0.132051469	-1.993548713	0.046201395	0.807048623
Tmem37	1275.269849	0.399661002	0.200522073	1.993102285	0.046250248	0.807048623
AI506816	512.8163229	-0.505499107	0.253676136	-1.992694761	0.046294881	0.807048623
Itpr1	1840.317056	0.287307338	0.14433736	1.990526488	0.046532969	0.809634166
Fzd7	4520.825803	0.290710585	0.146060258	1.990346924	0.046552732	0.809634166
Limk2	5507.192467	0.293868379	0.147739157	1.989102864	0.04668985	0.810512851
Sod2	3958.950915	-0.314324687	0.15805721	-1.988676678	0.046736902	0.810512851
Cdh6	322.7533331	0.660633653	0.332244247	1.98839757	0.046767737	0.810512851
Bgn	156492.0784	0.231538343	0.116543216	1.986716612	0.04695381	0.812524204
B9d1	414.4230039	-0.40220562	0.202520749	-1.985997094	0.047033647	0.812524204
Ndufs4	2976.296455	-0.27892566	0.140505295	-1.985161204	0.047126539	0.812524204
Samd9l	5062.980483	-0.291191916	0.146721211	-1.984661345	0.047182162	0.812524204
Isg15	7237.460396	-0.551649637	0.277964227	-1.984606591	0.047188258	0.812524204
Celsr3	76.7879031	0.817607736	0.412134784	1.983835791	0.047274149	0.812524204
Clk1	2819.130668	-0.275334601	0.1388135	-1.983485765	0.047313196	0.812524204
Slc2a10	1272.930591	0.354679396	0.178853157	1.983075958	0.047358946	0.812524204
Unc13a	405.182093	0.816671744	0.41193204	1.982539996	0.047418836	0.812524204
C1qc	4210.227678	0.438967522	0.221431307	1.98240948	0.047433429	0.812524204
Ampd3	4481.756395	-0.387729895	0.195740586	-1.980835471	0.047609728	0.814600234
Lrrn2	240.7946441	0.768533073	0.388083969	1.980326772	0.047666822	0.814634262
Eif3m	1779.099324	-0.320121234	0.161732838	-1.979321195	0.047779855	0.815161126
Pdgfrl	3146.982422	0.417203923	0.210807887	1.979071697	0.047807935	0.815161126
Vwa7	34.16927442	1.656239006	0.837379225	1.977884042	0.04794179	0.815369439
Cxcl16	3699.803642	-0.270497545	0.136798879	-1.97733743	0.048003501	0.815369439
Fam111a	2204.508387	-0.325026273	0.164381492	-1.977268062	0.048011338	0.815369439
Rpa3	505.4149126	-0.379837964	0.192181736	-1.976451939	0.048103614	0.815369439
Entpd5	1429.811395	0.301378551	0.152521923	1.975968735	0.048158318	0.815369439
Rps6ka2	815.7764167	0.453991384	0.229764335	1.975900152	0.048166087	0.815369439
Fbxl7	383.0578052	0.419527867	0.212360487	1.975545795	0.048206243	0.815369439
Amz1	524.0604895	0.425378076	0.21540433	1.974788884	0.048292111	0.815888317
Nxph4	649.043317	0.594645627	0.301272526	1.973779803	0.048406786	0.816892148
Mgst1	6265.792334	-0.468542722	0.237606658	-1.971925895	0.048618067	0.818415711
Nr4a3	131.4984534	0.875107521	0.443867785	1.971549975	0.048661003	0.818415711
Snrpb2	1844.041108	-0.385287671	0.195445892	-1.971326522	0.04868654	0.818415711
Csf1	86529.88002	0.283361007	0.14376168	1.971046859	0.048718516	0.818415711
Rnf144a	996.5044325	0.365779504	0.18593969	1.967194325	0.049160812	0.823678072
Cd52	751.6789839	-0.533069996	0.271070813	-1.966534095	0.049236948	0.823678072
Frs2	3889.973609	0.282905246	0.143874246	1.966336954	0.049259701	0.823678072
Cbln3	29.21915709	1.341736016	0.682839646	1.964935726	0.049421677	0.823678072
Slc2a8	645.0295476	0.414322057	0.210862177	1.964895091	0.049426381	0.823678072
Tmco3	2974.317845	0.322376872	0.164093082	1.964597579	0.049460832	0.823678072
Abl1	6107.487535	0.249936052	0.127233081	1.964395184	0.049484281	0.823678072
Ndufb5	2708.480469	-0.287437106	0.146337727	-1.964203708	0.049506473	0.823678072
Acta1	3119.600158	0.29354807	0.149466456	1.963972902	0.049533235	0.823678072
Zswim6	2538.121949	0.277085329	0.141222758	1.962044457	0.049757309	0.826474487
Dio3	961.6400156	0.517203577	0.263805102	1.960551837	0.049931325	0.827385691
Ms4a6b	388.9263095	-0.501394305	0.255781702	-1.960243051	0.049967389	0.827385691
Sepn1	5888.547629	0.272818342	0.139183481	1.960134488	0.049980073	0.827385691
Commd3	4959.226429	-0.269600202	0.13772833	-1.957478193	0.050291273	0.830958748
Cd14	2262.755345	-0.3529058	0.180342265	-1.956866851	0.050363125	0.830958748
Ssbp1	722.4711506	-0.369618336	0.188929176	-1.956385685	0.050419737	0.830958748
Matn2	1175.548195	0.390591552	0.199650447	1.956377053	0.050420753	0.830958748
Fgf1	227.5877527	-0.622381395	0.31826032	-1.955573333	0.050515437	0.831592097
Igfbp7	45559.86947	0.309275132	0.158404043	1.952444687	0.050885432	0.836751214
Thbs2	123467.8582	0.485966977	0.249066575	1.951152925	0.051038857	0.83834158
Nipsnap1	809.3138076	-0.367423807	0.188384247	-1.950395609	0.051128985	0.83888988
Kctd7	368.9462068	0.452499279	0.23207417	1.949804576	0.051199416	0.839114153
Thsd4	962.8920135	0.384331085	0.197179307	1.94914512	0.051278097	0.839163397
Celsr1	426.5335156	0.559883748	0.28729252	1.948828144	0.051315952	0.839163397
Aard	36.22233808	1.57954917	0.811270761	1.947006161	0.051533996	0.84015096
Cd300lb	235.2417849	-0.513811988	0.263899447	-1.946999108	0.051534842	0.84015096
Nid1	42492.99634	0.36073952	0.185303195	1.946752835	0.051564374	0.84015096
Lrp10	9537.870101	0.270571911	0.139031422	1.946120577	0.051640257	0.84015096
Loxl3	15406.23577	0.31657242	0.162682541	1.945952019	0.051660503	0.84015096
Zfp651	2096.630553	0.288979219	0.148563304	1.945158805	0.051755868	0.840776923
Acvrl1	5118.171421	0.309246651	0.159149794	1.943116883	0.052002038	0.843848652
Phldb2	20720.68224	0.301547781	0.155235657	1.942516223	0.052074638	0.84410019
Rapgef3	344.1058327	0.698516639	0.359816542	1.941313301	0.052220287	0.84553396
Myo5b	754.3175171	-0.478498627	0.246840872	-1.938490265	0.052563437	0.849320765
Angpt1	327.3382912	0.440172792	0.22707531	1.93844409	0.052569066	0.849320765
Itpk1	936.0444053	0.389326093	0.20103687	1.9365905	0.05279542	0.852046612
Fmnl1	488.062429	-0.613221475	0.316849192	-1.935373325	0.0529445	0.853520771
Mrpl30	2438.079172	-0.261637791	0.135229407	-1.934769938	0.053018534	0.853783207
Esco1	1119.495522	-0.321197684	0.166174378	-1.932895354	0.05324909	0.855559599
Nudt5	1543.254522	-0.309799832	0.160304411	-1.932572099	0.053288932	0.855559599
Nrarp	133.6272795	-0.82547316	0.427161322	-1.93246232	0.053302468	0.855559599
Lbh	22018.0356	0.353311268	0.182922298	1.931482771	0.053423378	0.856570278
Smpd1	5015.531016	0.306294699	0.158794716	1.928872103	0.053746742	0.860821327
Palm2	407.7162624	0.398308297	0.206584753	1.928062413	0.053847363	0.861448828
Wnt5a	4865.050916	0.421593881	0.21873756	1.927395918	0.053930308	0.861448828
Lrrn1	133.2060805	-0.834678338	0.433115037	-1.9271516	0.05396074	0.861448828
Cd5l	43.38933487	1.287803379	0.668505591	1.926391336	0.054055528	0.862031151
Fignl1	474.3129304	-0.394637245	0.204989698	-1.925156478	0.054209785	0.863559539
Ext1	16094.81515	0.303391553	0.157679251	1.924105747	0.05434133	0.864723229
Epsti1	196.219524	-0.810229903	0.421376991	-1.922814773	0.054503316	0.864933698
Slc2a4rg-ps	49.47633212	-1.059715548	0.551179599	-1.922632024	0.054526279	0.864933698
Arhgef40	5134.443134	0.324616523	0.16884231	1.922601764	0.054530082	0.864933698
Nfatc4	3014.490373	0.28262452	0.147144078	1.920733222	0.054765349	0.866408088
Ggn	75.24361344	0.834293795	0.434451627	1.920337601	0.05481527	0.866408088
Tnk2	6405.884209	0.348737303	0.181692552	1.919381392	0.054936084	0.866408088
Paxbp1	1210.687479	-0.311419032	0.162320756	-1.918541044	0.055042443	0.866408088
H2-T10	1970.320134	-0.353386953	0.184198493	-1.918511634	0.055046168	0.866408088
Ebf1	3913.961315	0.287990753	0.15014685	1.918060569	0.055103332	0.866408088
Gab2	2013.87815	0.28328423	0.147738369	1.917472305	0.055177956	0.866408088
Znrf3	490.0283442	0.373813434	0.194957363	1.91741121	0.055185711	0.866408088
Asna1	4376.174384	-0.243774522	0.127143838	-1.917312909	0.055198191	0.866408088
Nme6	422.9666053	-0.407157254	0.212383049	-1.917089224	0.055226597	0.866408088
Gjb5	231.6570985	0.74695722	0.389840854	1.916056801	0.055357866	0.866408088
Rxfp2	31.83499496	1.834783947	0.957613238	1.91599685	0.055365497	0.866408088
Mrpl21	666.0565873	-0.35156419	0.18350355	-1.91584408	0.055384945	0.866408088
Pdrg1	5854.023583	0.289316781	0.15118096	1.913711759	0.055656996	0.868043459
Herc6	1232.544767	-0.347217613	0.181446095	-1.913613035	0.055669618	0.868043459
Papss2	2919.640643	0.256628691	0.134171139	1.912696678	0.055786895	0.868043459
Sf3b3	5929.75302	-0.266856417	0.139582237	-1.911822184	0.055899005	0.868043459
Uhmk1	1113.739738	0.312268568	0.16339025	1.911182387	0.055981146	0.868043459
6530402F18Rik	506.1608277	0.37995596	0.198842743	1.91083645	0.056025602	0.868043459
Bahcc1	938.3476439	0.499089486	0.261209692	1.91068517	0.056045052	0.868043459
Shfm1	6099.288857	-0.242829229	0.12722888	-1.908601476	0.056313521	0.868043459
Cwc22	801.1176932	-0.394078485	0.206490513	-1.908458069	0.056332038	0.868043459
Rab36	74.90590155	0.80485166	0.421809936	1.908090807	0.056379481	0.868043459
Lyrm4	348.42328	-0.423083373	0.221733422	-1.908072176	0.056381888	0.868043459
Fbln1	2623.062767	0.508862784	0.26679869	1.90729116	0.056482894	0.868043459
Lims2	1388.86309	0.523788047	0.274666019	1.90699981	0.056520612	0.868043459
Pdgfc	3502.56664	0.248241638	0.130184219	1.90684893	0.056540153	0.868043459
Dqx1	44.67301882	-1.120331707	0.58753193	-1.906843952	0.056540798	0.868043459
Adam23	4469.626045	0.46801098	0.245534893	1.906087458	0.05663886	0.868043459
Mrpl20	3690.2975	-0.256709764	0.134685135	-1.905999232	0.056650305	0.868043459
Zfp618	245.9224729	0.516708347	0.271133605	1.905733325	0.056684813	0.868043459
Fat4	476.449624	0.497085148	0.260838739	1.905718262	0.056686769	0.868043459
Card10	900.1264072	-0.366538858	0.192475954	-1.904335842	0.056866459	0.868043459
Pa2g4	8102.953561	-0.282199717	0.14820851	-1.904072282	0.056900771	0.868043459
Wdfy3	3799.091223	0.382206393	0.20073361	1.904047819	0.056903957	0.868043459
Itpr2	1648.152638	0.353397228	0.185626304	1.903810071	0.056934924	0.868043459
Plod3	16434.56551	0.245681174	0.1290622	1.903587364	0.056963946	0.868043459
Cdh11	22606.25611	0.360911945	0.189607305	1.903470673	0.056979157	0.868043459
Enc1	7657.547977	0.301845972	0.158642404	1.902681535	0.057082113	0.868043459
Cant1	2968.721983	0.272647725	0.143299344	1.902644611	0.057086934	0.868043459
Gm15421	2094.069552	-0.381870369	0.200742753	-1.902287196	0.057133619	0.868043459
Ndrg4	3449.887105	0.345695827	0.181819039	1.901318082	0.057260362	0.868211405
Rbm3	523.8886157	-0.445305444	0.234210476	-1.90130455	0.057262134	0.868211405
Stim1	2453.06881	0.269388782	0.141758957	1.900329874	0.057389843	0.869256202
Syt5	48.355445	1.062090201	0.559047727	1.899820266	0.05745671	0.869378251
Gm5141	69.19167029	-0.842199131	0.443427949	-1.899291943	0.057526102	0.8695382
Plxdc1	203.2436808	0.575374209	0.303068794	1.898493741	0.057631072	0.870114655
Fam114a1	11244.75354	0.281038429	0.148066013	1.898061708	0.057687954	0.870114655
Ndufaf4	1018.939195	-0.311725399	0.164312148	-1.897153693	0.057807656	0.870114655
H3f3b	12317.26686	-0.246355858	0.129871878	-1.896914576	0.057839213	0.870114655
Nmi	592.9925807	-0.355906508	0.187675659	-1.89639142	0.057908306	0.870114655
Rpl27	295.0392228	-0.474166128	0.250045069	-1.89632265	0.057917393	0.870114655
9-Sep	14372.92046	0.229141833	0.120866627	1.895823841	0.057983342	0.870143481
Fermt1	3139.81588	-0.409030188	0.215844366	-1.895023693	0.058089263	0.870143481
Ddr1	5046.406557	0.324647081	0.171320104	1.894973632	0.058095895	0.870143481
Prkar1b	1246.429117	0.33100063	0.174802731	1.893566697	0.058282547	0.871180818
Gmnn	448.4050828	-0.421047355	0.222390113	-1.893282708	0.058320283	0.871180818
Tnk1	275.2838139	-0.739774624	0.390770118	-1.893119741	0.058341947	0.871180818
Npm3-ps1	1132.345607	-0.388961375	0.205729984	-1.890640181	0.058672393	0.872807188
Adarb1	1216.563024	0.330360834	0.17473944	1.89059112	0.058678947	0.872807188
Tcf4	8189.381992	0.25642881	0.135642532	1.890474953	0.058694467	0.872807188
Sdc2	13266.22971	0.276638521	0.146372111	1.889967416	0.058762318	0.872807188
H2afz	455.9446952	-0.432290127	0.228755751	-1.889745394	0.05879202	0.872807188
Mapk8ip3	1603.459932	0.315229213	0.166819051	1.889647565	0.058805111	0.872807188
Prss16	50.77539221	-0.937671035	0.496462105	-1.888706158	0.058931213	0.87297377
Mrpl50	1839.96877	-0.29572241	0.156576065	-1.888682091	0.05893444	0.87297377
Mbd4	188.8827205	-0.518731497	0.274939249	-1.886713152	0.059198918	0.873380844
Rpl7a	1026.996898	-0.33630847	0.178254863	-1.886672062	0.059204448	0.873380844
Gdnf	334.143775	0.518044756	0.274615904	1.886433924	0.059236505	0.873380844
Chd3	10812.06291	0.262194168	0.138990574	1.886416911	0.059238795	0.873380844
Klf2	863.2098706	0.498006466	0.264032961	1.886152636	0.059274389	0.873380844
Bnc2	1389.225955	0.304466554	0.161448698	1.885840869	0.059316402	0.873380844
Ndufv2	4026.097289	-0.283601596	0.150445697	-1.885076158	0.059419556	0.874029156
Psmb9	485.4233695	-0.462093519	0.245459065	-1.88256856	0.05975886	0.878146356
Dab2ip	3662.603376	0.34814913	0.185025185	1.881631029	0.05988613	0.878246527
Myo7a	1471.744099	0.451005248	0.239784627	1.880876407	0.059988733	0.878246527
Rhoj	5733.668928	0.311609914	0.165688348	1.88069903	0.060012872	0.878246527
Pyurf	981.4729885	-0.298928503	0.158974716	-1.880352484	0.060060055	0.878246527
Eva1b	1584.505013	0.286695395	0.152529102	1.879611116	0.060161097	0.878246527
Tomm5	1534.329895	-0.33060082	0.175954765	-1.878896658	0.060258605	0.878246527
Mturn	1744.359474	0.504480014	0.268502234	1.878867104	0.060262642	0.878246527
Trim16	2319.923199	0.343595926	0.182877513	1.878830921	0.060267584	0.878246527
Hk2	5291.749205	0.273926326	0.145875954	1.877803154	0.060408099	0.878246527
Lamtor5	1491.818139	-0.274540708	0.146223063	-1.87754724	0.060443129	0.878246527
Magee1	1438.274862	0.302089175	0.160900711	1.877488132	0.060451222	0.878246527
Dbn1	11575.37139	0.241842415	0.128825398	1.877288322	0.060478588	0.878246527
Atp5c1	7175.471945	-0.230172655	0.1226375	-1.87685377	0.060538138	0.878248578
Ccdc102a	1297.123854	0.280095926	0.149348002	1.875458136	0.060729724	0.879596487
Eif3e	4601.430312	-0.306078844	0.163215042	-1.875310267	0.060750052	0.879596487
Parp12	3494.232654	-0.384108958	0.204926193	-1.874377077	0.060878471	0.880593377
Cox6b2	173.1059065	0.73648037	0.393194911	1.87306689	0.061059149	0.881527133
Abca3	2725.163163	0.323876262	0.172944141	1.872721799	0.061106811	0.881527133
Prkg2	872.1644902	-0.338425437	0.180723691	-1.872612472	0.061121918	0.881527133
4933434E20Rik	1702.919536	-0.283006492	0.151227159	-1.87139992	0.06128967	0.882105423
Ulbp1	545.8752596	0.509955957	0.272521779	1.871248452	0.061310652	0.882105423
Glt1d1	31.68996412	1.363799014	0.728943759	1.870924878	0.061355494	0.882105423
Abcc1	6083.526029	0.251938395	0.134720867	1.870077004	0.061473125	0.882105423
Fgf18	854.3121687	0.475069437	0.254092708	1.869669695	0.0615297	0.882105423
Tmem176a	2546.885035	-0.328725828	0.175846676	-1.869388924	0.061568724	0.882105423
Spon1	10404.9373	0.395967372	0.211852832	1.869068106	0.06161334	0.882105423
St3gal3	2080.650889	0.30229032	0.161770717	1.868634352	0.061673703	0.882105423
Sik1	1014.937933	0.378413182	0.202544113	1.868300077	0.061720256	0.882105423
Galnt10	3684.496636	0.311765825	0.166926298	1.867685489	0.061805922	0.882105423
Rif1	1525.846363	-0.276922465	0.14827749	-1.867596123	0.061818387	0.882105423
Mrps9	1520.421552	-0.291025452	0.15588469	-1.866927739	0.06191168	0.882584724
Macc1	1503.393657	-0.340462481	0.182541163	-1.865127159	0.062163583	0.885322004
Hivep1	2626.656665	0.367715013	0.197528736	1.861577315	0.062662693	0.891226725
Sema6c	148.5567365	0.628031713	0.337411698	1.861321692	0.062698762	0.891226725
Mcm7	1066.077065	-0.326741121	0.175654546	-1.860134727	0.062866467	0.892752145
Fbxo27	349.7829336	0.402722197	0.216566305	1.859579199	0.062945085	0.892873949
Prpf38b	2550.045913	-0.296642433	0.159586759	-1.858816078	0.063053213	0.892873949
Rbm7	3653.362331	-0.260874234	0.140345908	-1.858794725	0.06305624	0.892873949
P3h1	9773.897077	0.289024235	0.155763358	1.85553418	0.063519983	0.898579816
Anxa3	26591.74373	-0.223183533	0.120406143	-1.853589259	0.063797945	0.900805936
Tra2a	4267.012515	-0.236162203	0.127423318	-1.853367236	0.06382974	0.900805936
Cep170	6077.063747	0.234642925	0.126668	1.852424651	0.063964868	0.900805936
Uqcrh	4346.87022	-0.239585848	0.129347284	-1.852268099	0.063987334	0.900805936
Nme2	6322.378192	-0.342522461	0.18492316	-1.852242101	0.063991066	0.900805936
Il33	1572.864548	-0.382384103	0.2064842	-1.85188069	0.064042957	0.900805936
Exosc7	573.961503	-0.344041913	0.185836319	-1.851316871	0.06412398	0.901088214
Sorbs1	3297.73008	0.393961197	0.212859535	1.850803615	0.064197811	0.901268981
Serpinb6b	1330.124146	-0.481228472	0.260116145	-1.850052301	0.064306012	0.901931474
Sash1	7784.111435	0.252941189	0.136777864	1.849284542	0.064416737	0.901968486
Eef1d	4665.627057	-0.248295229	0.134272576	-1.849187947	0.064430679	0.901968486
Sarnp	337.0315045	-0.405744163	0.219563741	-1.847956135	0.064608689	0.903604773
Aff2	224.923347	0.480730309	0.260208678	1.847479925	0.064677615	0.903713783
Nmral1	329.4413964	-0.462517565	0.250409689	-1.847043405	0.06474085	0.903743137
D930048N14Rik	58.32544534	-1.096829422	0.59413557	-1.846092841	0.064878726	0.904456697
Nomo1	11548.56203	0.286923548	0.155450531	1.845754693	0.064927832	0.904456697
Afap1	5392.358979	0.246066818	0.133338722	1.845426555	0.064975513	0.904456697
Psmb8	2850.685914	-0.435364146	0.236032029	-1.844513003	0.065108413	0.905289681
Dlx3	28.81330395	1.246512176	0.675919076	1.84417369	0.065157831	0.905289681
Ccdc80	71012.00211	0.297034011	0.161184653	1.842818191	0.06535556	0.906602032
Ebf2	1014.021893	0.307784626	0.167074623	1.842198536	0.065446115	0.906602032
Emg1	2020.450352	-0.270587047	0.146908544	-1.841874138	0.065493562	0.906602032
Dzip1	1195.751998	0.28607519	0.155319773	1.841846565	0.065497597	0.906602032
Nbl1	6751.196269	0.380466443	0.206705697	1.840619048	0.065677404	0.908240475
Ankrd10	1070.706977	-0.290245042	0.157846822	-1.838776593	0.065948052	0.909547528
Ccl5	64.49670728	-0.996181304	0.541877888	-1.838387073	0.066005389	0.909547528
Ano8	1303.658865	0.309471232	0.168396842	1.837749623	0.066099308	0.909547528
Bmpr1b	1171.170202	0.418024947	0.227487794	1.837570887	0.066125662	0.909547528
Mcts1	2137.503399	-0.253569928	0.137996743	-1.837506615	0.066135141	0.909547528
Tom1l2	2799.055261	0.259982986	0.14149677	1.837377533	0.066154181	0.909547528
B4galt6	2084.511266	0.279956154	0.152398702	1.836998288	0.066210148	0.909547528
Igsf8	9051.696806	0.332474885	0.18109917	1.835871937	0.066376599	0.909547528
Dock6	814.6903544	0.397566932	0.216556121	1.835860976	0.066378221	0.909547528
Cx3cr1	226.5387723	0.68428368	0.372744058	1.83580037	0.066387187	0.909547528
Nphp3	363.7231846	0.421032692	0.229443958	1.835013203	0.066503733	0.910300637
F3	31998.51967	0.33569474	0.183001815	1.834379287	0.066597712	0.910743735
Rps14	6935.15763	-0.296492574	0.161697065	-1.83362991	0.066708949	0.910814283
Tanc1	3458.0819	0.312621472	0.170503955	1.833514492	0.066726095	0.910814283
Mapk13	828.1930211	-0.324255523	0.1769289	-1.832688295	0.066848939	0.91159052
Tnc	140843.6677	0.262590427	0.143333126	1.832028887	0.066947117	0.91159052
Gm5084	31.89288669	-1.325291215	0.723456061	-1.83188902	0.066967957	0.91159052
Tlr13	850.3555073	0.37691952	0.205866714	1.830891028	0.06711681	0.911900315
Syde2	580.4432254	0.411233953	0.224645459	1.830590993	0.067161614	0.911900315
Rbm12b2	270.3850546	-0.446769214	0.244070002	-1.830496214	0.067175772	0.911900315
Rnf138	1134.189343	-0.281715943	0.1539477	-1.829945766	0.067258049	0.912179577
Arhgap28	713.0936192	0.336869425	0.184197683	1.828847246	0.067422495	0.913571716
Arhgap32	1064.921237	0.433309224	0.237063506	1.827819186	0.067576693	0.914822574
Fam102b	4132.332306	0.260022767	0.14231364	1.827110651	0.067683134	0.915282448
Tmprss13	34.72003612	-1.350153061	0.739199888	-1.826506041	0.067774072	0.915282448
Gpr107	5336.577637	0.253020082	0.13853808	1.826357649	0.067796407	0.915282448
Cers4	535.7275962	0.385004066	0.210878076	1.825718794	0.067892631	0.915745219
Slc4a2	8038.321529	0.244565544	0.133997471	1.825150448	0.067978329	0.916065304
St14	2566.004836	-0.299799179	0.164343672	-1.824221003	0.068118668	0.916295592
Zfp862-ps	1136.559929	0.291736107	0.159978042	1.823600936	0.068212425	0.916295592
Ybx3	10900.63941	-0.260195715	0.142724738	-1.823059677	0.068294353	0.916295592
Ficd	1049.744277	0.354681886	0.194636659	1.822276889	0.068412983	0.916295592
Atp5o	3797.291653	-0.27267112	0.149656285	-1.821982417	0.068457654	0.916295592
Mir31	15.39087021	-1.611571068	0.884865268	-1.821261526	0.068567112	0.916295592
Ptk7	9919.876285	0.311999995	0.171343228	1.820906486	0.068621073	0.916295592
Creld1	3223.704917	0.274397478	0.15071272	1.820665687	0.068657691	0.916295592
Amdhd2	814.0666066	0.326123138	0.179139371	1.820499519	0.068682969	0.916295592
Ormdl1	958.8911651	-0.335272073	0.184275704	-1.819404652	0.068849718	0.916295592
Nol3	396.029521	0.417740088	0.229634152	1.819154878	0.068887805	0.916295592
Dcps	988.1551151	-0.300802727	0.165355073	-1.819132138	0.068891273	0.916295592
Ocel1	424.6375557	0.383028016	0.210560112	1.819091058	0.068897539	0.916295592
Sec24d	10937.29865	0.231051457	0.127028496	1.818894685	0.068927499	0.916295592
St6galnac4	1906.629887	0.30077401	0.165382919	1.818652202	0.068964508	0.916295592
Trim30a	3305.21482	-0.477153423	0.262395844	-1.81844886	0.068995556	0.916295592
Serp1	17581.39993	-0.227788327	0.125299608	-1.817949236	0.069071892	0.916295592
Ehd3	814.2293906	0.339362212	0.186699441	1.817692707	0.069111113	0.916295592
Entpd4	558.6059561	0.34740925	0.191235472	1.816656958	0.069269656	0.917569029
Gldn	188.2582433	0.830785092	0.457416606	1.816254771	0.0693313	0.917569029
Mrpl32	1568.349095	-0.281726982	0.155174735	-1.815546728	0.069439932	0.918184716
Hhipl2	105.1285453	0.72096492	0.39746697	1.813898953	0.069693284	0.920446578
Pacs2	3689.794175	0.259155013	0.142901804	1.813518128	0.069751945	0.920446578
AU040320	2684.941889	0.275143535	0.151742989	1.81322074	0.069797782	0.920446578
Fuca1	5377.40893	0.266294797	0.147064036	1.810740436	0.07018104	0.924675864
Rnf24	1344.74487	0.302465813	0.167146863	1.80958115	0.070360765	0.925495649
Map6	4097.821958	0.236657007	0.13078358	1.809531499	0.070368471	0.925495649
Cend1	108.5623173	0.700998965	0.387743452	1.807893756	0.070623038	0.928018104
2010107E04Rik	3205.982964	-0.240149937	0.132880326	-1.807264808	0.070721	0.92848006
Tspan13	285.7319867	-0.529977772	0.29338793	-1.806406188	0.070854916	0.929412794
Kctd8	12.91378364	1.77453584	0.983790954	1.803773284	0.071266856	0.933591681
Heatr5b	2767.374436	0.260286523	0.144358597	1.803055234	0.071379541	0.933591681
Pard6b	379.7523079	-0.509471404	0.282817608	-1.80141331	0.07163776	0.933591681
Pcdhga11	323.9340085	0.41460436	0.230199051	1.801068939	0.071692015	0.933591681
C1qbp	4541.171159	-0.264017857	0.14660277	-1.800906336	0.071717644	0.933591681
Paics	6205.805997	-0.239166026	0.132822834	-1.800639377	0.071759739	0.933591681
Inhbb	6710.522489	0.257062593	0.142817593	1.799936467	0.071870671	0.933591681
Parp14	3255.790605	-0.519296992	0.288622704	-1.799224332	0.071983202	0.933591681
Llph	584.4669269	-0.372541584	0.20706471	-1.799155368	0.071994107	0.933591681
Brsk1	432.1212397	0.416880952	0.231742496	1.798897307	0.072034927	0.933591681
Nacc2	3191.76599	0.244517698	0.13596366	1.798404797	0.072112883	0.933591681
Lrp2	981.5375607	0.683400717	0.380021926	1.798319174	0.072126443	0.933591681
Srebf2	7399.897461	0.280188283	0.155821403	1.798137344	0.072155246	0.933591681
Zfp7	520.7970588	-0.342578604	0.190521992	-1.798105297	0.072160323	0.933591681
Snhg5	1036.081493	-0.361195486	0.200888543	-1.797989474	0.072178676	0.933591681
Sun2	4011.757063	0.283211465	0.157524983	1.797882844	0.072195575	0.933591681
Plekhg1	479.178553	0.446495529	0.248390073	1.797557867	0.0722471	0.933591681
Mbtps1	7961.13191	0.231886172	0.129142172	1.795588292	0.072560019	0.934871387
Sh2d1b1	30.32697776	-1.90527253	1.06119134	-1.795409046	0.072588552	0.934871387
Tmem181a	381.6916378	-0.447698188	0.249375823	-1.795275027	0.072609892	0.934871387
Sh3rf3	178.5907122	0.625379624	0.348437891	1.79480946	0.072684063	0.934871387
Ifi205	637.5709758	-0.677982965	0.377793507	-1.794586069	0.072719674	0.934871387
Slc35f1	158.7815407	-0.654371386	0.364696909	-1.794288267	0.07276717	0.934871387
Mamdc2	786.1634931	0.419122501	0.233604707	1.794152638	0.072788809	0.934871387
Sycp1	31.30656989	1.154724909	0.643926193	1.793256621	0.0729319	0.935182569
Ldlrad4	2009.641368	0.270216608	0.150750819	1.792471905	0.073057406	0.935182569
Plxnd1	2230.238463	0.335844829	0.187388332	1.792239812	0.07309456	0.935182569
Large	4843.536334	0.247129939	0.137899014	1.792108099	0.073115652	0.935182569
Ngfr	650.185451	-0.805875377	0.449701563	-1.79202263	0.073129341	0.935182569
Tmem132a	3658.759031	0.294497185	0.16440767	1.791261831	0.073251288	0.935208838
Zbed6	2582.431453	0.255182318	0.142470243	1.791127138	0.073272895	0.935208838
Ap2a1	6672.806051	0.253727539	0.14168183	1.790826243	0.073321183	0.935208838
Arglu1	1736.120903	-0.28100406	0.156948276	-1.790424639	0.073385672	0.935224478
Parp9	4577.57839	-0.37784448	0.211106391	-1.78982966	0.073481299	0.935318924
Cenpv	326.5048732	-0.499941551	0.279416451	-1.789234488	0.07357706	0.935318924
Btf3	1726.4725	-0.29737889	0.166207903	-1.789198252	0.073582893	0.935318924
Clec14a	57.70932518	0.896402901	0.501164247	1.788640961	0.073672657	0.935655398
Snhg8	915.2810304	-0.346006505	0.193573788	-1.787465694	0.073862252	0.93627116
Ptprj	1593.044948	0.360322212	0.201622223	1.78711556	0.073918813	0.93627116
Dkkl1	21.12507471	-1.390573303	0.778295163	-1.786691435	0.073987374	0.93627116
Gnptab	3583.103333	0.248707654	0.139309059	1.785294194	0.07421361	0.93627116
Cdc42bpa	6630.359028	0.266524816	0.149326771	1.784842823	0.074286815	0.93627116
Dkc1	1782.306438	-0.425907155	0.238668791	-1.784511306	0.074340619	0.93627116
Cgref1	669.0748985	0.524831433	0.294161603	1.784160228	0.074397633	0.93627116
Nampt	5070.144112	-0.288450231	0.161708535	-1.783766272	0.074461652	0.93627116
2810417H13Rik	561.1702373	-0.362761611	0.203372502	-1.783729894	0.074467566	0.93627116
Medag	13622.3269	0.295691251	0.165787828	1.783552234	0.074496453	0.93627116
Smn1	1602.163001	-0.302345925	0.169536521	-1.78336752	0.074526497	0.93627116
Adgrd1	14882.37313	0.335646138	0.188214253	1.783319449	0.074534317	0.93627116
Eif3i	6410.667509	-0.2461499	0.138074303	-1.782735059	0.074629442	0.93627116
Hddc2	648.0073782	-0.325989391	0.182874363	-1.782586615	0.07465362	0.93627116
Igsf3	1299.630807	0.336652931	0.188867826	1.782478981	0.074671156	0.93627116
Cyp4a12b	265.0525571	0.567895685	0.31888019	1.780906128	0.074927787	0.938692779
Ttc32	191.7278738	-0.536859232	0.301635144	-1.779829847	0.075103811	0.940101306
Guf1	781.8936652	-0.338996372	0.190888028	-1.77589122	0.075750848	0.946366444
Wnk4	104.3019917	0.875187419	0.492832471	1.775831486	0.075760696	0.946366444
Rasa4	981.4340017	0.284932649	0.160512527	1.775142753	0.075874319	0.946366444
9230114K14Rik	296.7747125	0.460878622	0.259736338	1.774409485	0.075995442	0.946366444
Acp2	3808.604801	0.281679523	0.158748442	1.77437661	0.076000876	0.946366444
Emb	6159.397893	-0.578310749	0.325985076	-1.774040568	0.07605644	0.946366444
Vmp1	12164.35193	-0.227654988	0.128339912	-1.773844042	0.076088951	0.946366444
Psmb3	1182.596985	-0.315269169	0.177782776	-1.773339219	0.076172514	0.946366444
Ahsa1	5153.722878	-0.240098889	0.135422723	-1.772958656	0.076235558	0.946366444
Gbp10	76.48003815	-0.922427814	0.520293768	-1.772898063	0.0762456	0.946366444
Stra13	1093.288798	-0.28015732	0.158056071	-1.772518563	0.076308517	0.946366444
Abhd8	1732.15236	0.259971037	0.146736179	1.771690114	0.076446012	0.947276941
Pofut1	3981.687155	0.266288337	0.150436698	1.770102249	0.076710109	0.949287201
Zfp955a	418.6606299	-0.387888578	0.219153172	-1.769942795	0.076736671	0.949287201
Trim21	700.2256134	-0.391778886	0.221468213	-1.769007307	0.076892655	0.950293652
Has2	2964.21656	0.358027222	0.202576099	1.767371489	0.077166035	0.950293652
Gm12338	3099.408091	-0.239351088	0.135433186	-1.767300131	0.077177978	0.950293652
Atp5h	1081.020184	-0.282875027	0.160061048	-1.76729461	0.077178902	0.950293652
Snord35a	9.08013103	-2.108550521	1.193517262	-1.766669481	0.077283597	0.950293652
Sod3	10677.21544	0.352053849	0.1994043	1.76552787	0.077475091	0.950293652
Smagp	212.456339	-0.688965637	0.39024692	-1.765460795	0.077486354	0.950293652
Dpy19l3	1236.871334	0.406301363	0.23016341	1.765273477	0.077517815	0.950293652
Pdhb	2207.448133	-0.250788722	0.142101988	-1.764850192	0.077588947	0.950293652
Abca8b	238.8547726	0.462490755	0.262068094	1.764773225	0.077601886	0.950293652
4930523C07Rik	495.7555359	-0.417958565	0.236899786	-1.764284266	0.077684132	0.950293652
Tmem41b	981.8888778	-0.323552105	0.183390414	-1.76428036	0.077684789	0.950293652
Sel1l	10550.36294	0.215967311	0.122444036	1.763804251	0.077764942	0.950293652
Amot	3573.352164	0.295630509	0.167632094	1.763567483	0.077804826	0.950293652
Mrpl47	828.8307987	-0.316212697	0.179342439	-1.7631783	0.077870423	0.950293652
Cldn6	177.7150287	-0.820925751	0.465617902	-1.763088891	0.077885499	0.950293652
9130008F23Rik	304.5791862	-0.411390366	0.233354896	-1.762938651	0.077910837	0.950293652
Lama5	3277.43625	0.502518612	0.285245469	1.761705856	0.078119008	0.952047234
4930453N24Rik	1484.008661	-0.301147595	0.17102532	-1.760836319	0.078266111	0.953054296
Ache	90.04851314	1.019198074	0.578952649	1.760416978	0.078337133	0.953134019
Tmem130	12.34894101	-1.920117284	1.091236583	-1.759579284	0.078479167	0.954076908
Rnf165	268.5182289	0.691336816	0.393070645	1.758810597	0.078609684	0.954878359
Apbb2	4626.202075	0.232822673	0.13240685	1.758388427	0.078681441	0.954965305
Ccdc74a	63.69038257	0.94227181	0.536146545	1.757489289	0.078834446	0.955930156
Elovl7	483.0204561	-0.405180598	0.230588122	-1.757161619	0.078890265	0.955930156
Casp3	2590.541062	-0.245790659	0.140017095	-1.755433211	0.079185236	0.957922321
Rfc4	500.0956019	-0.437477912	0.249241218	-1.755239022	0.079218432	0.957922321
1110059E24Rik	1442.955495	-0.258289201	0.147200052	-1.754681455	0.07931381	0.957922321
Ap1m2	544.3468682	-0.573845264	0.327036782	-1.754681111	0.079313869	0.957922321
Rpl18a	2551.796585	-0.324473743	0.184975289	-1.754146428	0.07940542	0.958028589
Vwa8	2334.889973	0.249823613	0.142443648	1.753841724	0.079457632	0.958028589
1810037I17Rik	2128.623188	-0.255808337	0.145936598	-1.752873102	0.079623792	0.958028589
Pxmp2	97.81754905	0.805467869	0.459582989	1.752605924	0.079669674	0.958028589
Bmp4	53.10501874	1.019783317	0.58207252	1.751986708	0.079776093	0.958028589
Lpar4	366.8189843	-0.420447454	0.240016518	-1.751743829	0.079817867	0.958028589
Peg3	393.1060807	-0.433662486	0.247568551	-1.751686486	0.079827732	0.958028589
Cenpm	165.8966734	0.52322489	0.29871106	1.751608696	0.079841116	0.958028589
Lats2	7679.150875	0.284387766	0.162462252	1.75048519	0.080034627	0.958928171
Entpd3	52.13764502	0.961517708	0.549325573	1.750360362	0.080056151	0.958928171
Dclk3	85.51087376	1.055289254	0.603007201	1.750044199	0.080110687	0.958928171
Tra2b	1762.422797	-0.250936651	0.143473006	-1.749016474	0.080288172	0.959117038
Csf1r	2953.972977	0.351462578	0.200969241	1.748837667	0.080319084	0.959117038
Gm6251	2638.249014	-0.233183159	0.133364027	-1.7484712	0.080382468	0.959117038
Tinagl1	5623.326044	0.307577395	0.175914233	1.748450877	0.080385985	0.959117038
Prnp	26803.72316	0.363773269	0.208230854	1.74697103	0.080642363	0.960932453
Syne3	289.8251068	0.504908541	0.289043999	1.746822433	0.080668144	0.960932453
Ltb	13.02179072	2.061285612	1.180869052	1.745566631	0.080886285	0.961625002
Sipa1l2	1617.130006	0.325953727	0.186766366	1.745248535	0.080941616	0.961625002
Pgap1	565.6847076	0.414516474	0.237664187	1.744126785	0.081136985	0.961625002
Def6	1074.801594	0.293927365	0.168587445	1.743471258	0.081251331	0.961625002
Lmx1b	64.51211916	-0.884329836	0.507293422	-1.743231426	0.081293198	0.961625002
Fstl1	101839.9176	0.317571562	0.18219214	1.74305852	0.081323393	0.961625002
Col11a2	105.023457	-0.659838573	0.37860457	-1.742817245	0.081365543	0.961625002
Mrpl14	1356.597876	-0.264468281	0.151808691	-1.742115547	0.081488228	0.961625002
Atf6	6167.989197	0.270038315	0.155027215	1.741876839	0.081529997	0.961625002
Cct4	11078.2295	-0.223757526	0.128466482	-1.741758022	0.081550795	0.961625002
Ssc5d	1951.181655	0.417664167	0.239837958	1.741443145	0.081605931	0.961625002
Gcnt4	583.8468709	0.465654866	0.267401962	1.741404073	0.081612775	0.961625002
B3gnt9	798.0996085	0.44217555	0.253949324	1.741196008	0.081649227	0.961625002
Taf1d	1297.879276	-0.339485009	0.195038113	-1.740608558	0.081752216	0.961625002
Mboat1	555.7018816	-0.338864012	0.194813954	-1.739423718	0.081960259	0.961625002
Nkd2	6311.246315	0.438463228	0.252082702	1.739362613	0.081971	0.961625002
Junb	9360.140073	0.319607914	0.183755625	1.739309558	0.081980327	0.961625002
Gpsm1	1026.573733	0.358584701	0.206180099	1.739181928	0.082002767	0.961625002
Gm12603	42.18438163	-1.062155518	0.610736891	-1.739137643	0.082010555	0.961625002
Hspd1	5894.1817	-0.285748852	0.164331781	-1.738853255	0.082060578	0.961625002
Rps12	225.1273895	-0.449709238	0.258650861	-1.73867288	0.082092319	0.961625002
Ephx1	9898.947628	0.298153896	0.171542805	1.738072869	0.082197975	0.961920773
Cdkn2b	4708.450737	0.338399937	0.194729978	1.737790658	0.082247707	0.961920773
Gas7	3410.367493	0.295924291	0.170359082	1.737062014	0.082376225	0.962513996
Prex2	874.9618524	0.506275491	0.291504881	1.736765058	0.082428649	0.962513996
Golga3	5024.087845	0.234874938	0.135351494	1.73529624	0.082688347	0.963804892
Ncoa2	2202.834441	0.293940669	0.169506608	1.734095641	0.082901115	0.963804892
Slco3a1	2853.548963	0.254493256	0.146760296	1.73407429	0.082904903	0.963804892
Tmem176b	5142.570052	-0.330823272	0.190778454	-1.73407041	0.082905591	0.963804892
Nop2	3624.09189	-0.285635212	0.164724637	-1.734016338	0.082915184	0.963804892
BC003965	1069.505478	-0.271690956	0.156696961	-1.73386232	0.082942515	0.963804892
Fbxl5	3265.979165	-0.251884221	0.145335282	-1.733125069	0.083073442	0.963804892
Epb4.1l3	6538.791445	0.237997164	0.13734233	1.732875537	0.083117793	0.963804892
Kif13b	828.5966268	0.329750551	0.190296012	1.732829536	0.083125972	0.963804892
2310007B03Rik	132.7161359	0.780137262	0.450411721	1.732053642	0.083264012	0.963912393
Dopey2	1123.55348	0.418327671	0.241573185	1.7316809	0.083330393	0.963912393
Timp3	161256.2408	0.377896664	0.218225673	1.731678305	0.083330856	0.963912393
Myocd	50.96764693	0.958501456	0.554032328	1.730046078	0.083622043	0.966275053
Peg10	2225.158158	0.366324773	0.211789155	1.729667283	0.083689737	0.966275053
Ambra1	1715.486597	0.305257585	0.176507077	1.729435389	0.083731201	0.966275053
Gpatch4	854.2262962	-0.373064167	0.215857443	-1.728289572	0.083936322	0.967886617
Eif2ak3	2892.027569	0.231898183	0.134252926	1.727323119	0.084109649	0.969129343
Lrif1	1067.882629	-0.269649179	0.156172579	-1.726610268	0.084237681	0.969682695
Dph3	1637.09158	-0.263236205	0.152483526	-1.72632554	0.084288863	0.969682695
Vopp1	5122.031768	0.297326815	0.172318497	1.725449216	0.084446548	0.969916706
Arhgef12	7468.161594	0.238115238	0.138011304	1.725331411	0.084467764	0.969916706
Ttc7	1453.90859	0.272113484	0.157859551	1.723769525	0.084749458	0.969916706
Rsrp1	2963.407185	-0.468988198	0.272128455	-1.723407421	0.084814874	0.969916706
Fam198b	18550.60797	0.355002114	0.206011363	1.723216176	0.08484944	0.969916706
Trio	5069.554923	0.253204603	0.146965539	1.722884181	0.084909472	0.969916706
Trpm4	891.731784	0.30377263	0.176317301	1.722874773	0.084911173	0.969916706
Aqp2	101.5180625	0.870260448	0.505161995	1.722735393	0.084936387	0.969916706
Csgalnact1	6406.889427	0.350481792	0.203558708	1.721772533	0.085110732	0.969916706
Agtr1a	867.5522023	0.395550784	0.229748591	1.721667946	0.085129687	0.969916706
Il17rd	706.8464155	0.319066415	0.185366948	1.721269183	0.085201989	0.969916706
Zfhx4	1254.771479	0.306930966	0.178378069	1.720676586	0.085309527	0.969916706
Myo1d	5763.29715	0.247939563	0.144106149	1.720534235	0.085335376	0.969916706
Erh	1033.109176	-0.316200904	0.183799835	-1.72035467	0.085367992	0.969916706
H2-Eb1	169.423487	0.567875576	0.330160403	1.719999039	0.085432616	0.969916706
Arhgef10l	1687.73257	0.262338457	0.152537301	1.719831511	0.085463073	0.969916706
Ism1	669.6972522	0.60785529	0.353491987	1.719573041	0.08551008	0.969916706
Wdr3	2178.627559	-0.251501155	0.146266158	-1.71947605	0.085527725	0.969916706
Snord22	89.307949	-0.700450391	0.407438669	-1.719155407	0.085586078	0.969916706
Rgs16	7199.428408	0.392247613	0.228195506	1.718910333	0.0856307	0.969916706
Dsg3	424.5987545	-0.504506528	0.293556492	-1.718601161	0.08568702	0.969916706
Taf9	2560.121017	-0.298995833	0.174087351	-1.717504644	0.085887007	0.970996542
Rnf128	1512.389916	0.290435232	0.169230068	1.716215297	0.086122644	0.970996542
9430020K01Rik	4414.7105	0.228625912	0.133222584	1.716119783	0.086140121	0.970996542
Epb4.1l1	3355.175236	0.233532376	0.136083352	1.716098052	0.086144098	0.970996542
Wnt11	1890.473464	0.328971189	0.191756802	1.715564637	0.086241756	0.970996542
Aasdhppt	1576.354948	-0.26694977	0.155625734	-1.715331795	0.086284412	0.970996542
Coro2a	542.7557406	-0.66333893	0.386724665	-1.715274433	0.086294924	0.970996542
Fbln7	950.6288104	0.318544535	0.185763647	1.714784027	0.086384831	0.970996542
Cebpzos	368.561674	-0.365327879	0.213069345	-1.714596154	0.086419294	0.970996542
Crocc	228.4993279	0.514716145	0.300272503	1.714163436	0.086498714	0.970996542
Dip2a	2649.219946	0.264009514	0.154022605	1.71409589	0.086511116	0.970996542
Bpifc	44.32985386	1.127225107	0.658042504	1.712997413	0.086713015	0.970996542
Egflam	590.6308926	0.416073612	0.242894112	1.712983523	0.086715571	0.970996542
Kdm4b	1325.061213	0.266568538	0.155617893	1.712968437	0.086718347	0.970996542
Nrip2	157.1016279	0.593794462	0.346708981	1.712659593	0.086775183	0.970996542
Ccdc85a	351.881136	0.585254222	0.341785488	1.712343683	0.086833351	0.970996542
Jund	5662.394231	0.291098678	0.170146076	1.710875056	0.08710418	0.971294706
Fat3	33.65439258	1.484049659	0.867555436	1.710610755	0.087152992	0.971294706
Drp2	311.6453191	0.477215782	0.278976716	1.710593589	0.087156163	0.971294706
Islr2	40.58884423	0.950429029	0.555629256	1.710545328	0.087165079	0.971294706
Cnih4	3867.197038	-0.219245368	0.128195808	-1.710238204	0.087221834	0.971294706
F2r	34930.03242	0.476175387	0.27845489	1.710062935	0.087254236	0.971294706
Wasf3	192.0575358	0.575160738	0.336419125	1.709655295	0.087329634	0.971402544
B4gat1	1669.673752	0.251933992	0.147409719	1.709073143	0.087437402	0.971433035
Brinp1	300.3397055	0.51386777	0.300736087	1.708700063	0.087506522	0.971433035
Myh9	92010.70171	0.262158827	0.153439381	1.708549821	0.08753437	0.971433035
Sprr1a	1020.666625	-0.66871743	0.391469947	-1.708221629	0.087595227	0.971433035
Dhfr	748.7068754	-0.398072946	0.233109391	-1.707665851	0.087698362	0.971543401
Agmo	286.4389015	0.452323717	0.264964125	1.707113054	0.087801041	0.971543401
Notch2	4374.26817	0.28084588	0.164570747	1.706535846	0.087908358	0.971543401
Ddx58	5831.746196	-0.359543848	0.210690582	-1.706501755	0.0879147	0.971543401
Fn1	443766.9697	0.334604198	0.196087878	1.706399197	0.08793378	0.971543401
Arfgap1	4571.722815	0.225331966	0.132169048	1.70487697	0.088217372	0.973251951
Chsy1	3639.337124	0.278482849	0.163365106	1.70466543	0.088256841	0.973251951
Prkcsh	11554.39377	0.219998916	0.129070137	1.704491231	0.088289353	0.973251951
Ikbip	6697.899538	0.276729753	0.16238513	1.704156983	0.088351763	0.973251951
Ccdc101	501.6112341	-0.354272321	0.207957868	-1.703577389	0.088460069	0.973394754
Ptpdc1	641.4889447	0.387471464	0.227622365	1.702255681	0.088707449	0.973394754
Lmcd1	1613.933285	0.371956385	0.218508203	1.702253645	0.08870783	0.973394754
Katnbl1	1249.559607	-0.268094918	0.15749571	-1.702236319	0.088711077	0.973394754
Eif4a2	6394.780755	-0.24952197	0.14659585	-1.70210801	0.088735123	0.973394754
Zfp932	213.2296621	-0.562432133	0.330458253	-1.701976358	0.0887598	0.973394754
Rpia	790.998921	-0.371286898	0.21830486	-1.700772484	0.088985718	0.975148903
Gabra4	156.8014311	0.686336865	0.403634132	1.700393527	0.089056929	0.975206352
Snai1	2322.429084	0.37462888	0.220433121	1.69951266	0.089222631	0.97614596
Angptl7	134.4761698	1.229951998	0.724086402	1.698626014	0.089389672	0.97614596
Mmp24	59.20767826	1.24033461	0.730358505	1.69825449	0.08945974	0.97614596
Pde4d	1149.229499	0.35637118	0.209858292	1.698151528	0.089479166	0.97614596
Ppbp	83.70342439	0.77406874	0.455882026	1.697958452	0.089515604	0.97614596
Fam219a	1036.281638	0.296706017	0.174755516	1.697834912	0.089538925	0.97614596
Rab26os	67.59920152	-0.782165987	0.460812779	-1.697361755	0.089628288	0.976213915
Pcdhgb5	116.8451634	0.714387123	0.421052036	1.696671819	0.089758723	0.976213915
Gramd4	1581.075119	0.255622941	0.150674185	1.696527783	0.089785973	0.976213915
Lgals9	13082.41572	-0.31282177	0.184436902	-1.696091007	0.089868646	0.976213915
Psma7	7950.340646	-0.221088175	0.130359196	-1.695992167	0.089887363	0.976213915
Phospho2	1663.931187	-0.265586142	0.156622658	-1.695707036	0.089941375	0.976213915
Adhfe1	51.25755227	-0.915248017	0.539919231	-1.695157283	0.090045588	0.976293185
Mb21d1	344.6820246	-0.421926703	0.248928443	-1.694971845	0.090080762	0.976293185
Dstyk	2039.730718	0.275140018	0.162428756	1.693911994	0.090282008	0.977480095
Aff1	6891.760197	0.291073643	0.171867369	1.693594572	0.09034235	0.977480095
Il1rn	1279.837583	-0.449826039	0.265664911	-1.693208326	0.09041582	0.977480095
Clec2d	2299.547913	-0.243348398	0.143738661	-1.692991967	0.090456996	0.977480095
Zfp184	72.58912176	-0.697052371	0.411873983	-1.692392332	0.090571193	0.977480095
Unc13b	558.0086571	-0.32709173	0.193281288	-1.692309343	0.090587007	0.977480095
Nit2	896.3715626	-0.27606783	0.163189021	-1.691705897	0.090702063	0.978007735
Fam161a	252.221904	0.44208088	0.261420135	1.691074333	0.090822607	0.978593727
Lman1	15087.04313	0.229831975	0.135989854	1.690067082	0.091015122	0.978711382
Slc41a3	567.4602743	0.410935475	0.243258745	1.689293742	0.091163152	0.978711382
Ppp1r13b	879.8453265	0.35760508	0.211749522	1.688811747	0.091255512	0.978711382
Skiv2l2	2246.863211	-0.241771082	0.143236703	-1.687912918	0.091427947	0.978711382
Plekhg5	503.7117126	0.436012418	0.258337335	1.687763862	0.091456567	0.978711382
Mafb	1056.904001	0.457468422	0.271118649	1.687336612	0.091538645	0.978711382
Pcdhgb2	391.3179887	0.412685392	0.244640544	1.686905142	0.091621593	0.978711382
Rsph3b	114.0472812	0.750499452	0.444970725	1.686626578	0.091675178	0.978711382
Rabggtb	3659.61532	-0.246633665	0.146229215	-1.686623736	0.091675725	0.978711382
Ran	6068.34002	-0.244542322	0.144989301	-1.68662323	0.091675822	0.978711382
Srpx2	3632.12374	0.347731492	0.20618769	1.686480373	0.091703312	0.978711382
Ccl12	582.2733137	-0.56696726	0.336242803	-1.686184075	0.09176035	0.978711382
Pfdn5	1825.748835	-0.25901913	0.153663601	-1.685624498	0.091868148	0.978711382
Chchd7	535.955324	-0.336294109	0.199563266	-1.685150352	0.091959567	0.978711382
Car11	243.0851043	0.746991774	0.443365522	1.684821524	0.092023011	0.978711382
Rmi2	45.75954886	-0.9147816	0.543196007	-1.684072762	0.092167608	0.978711382
Pmp22	16756.92724	0.236190652	0.140250398	1.684064041	0.092169293	0.978711382
Pld4	1064.459354	0.60180819	0.357361488	1.684032022	0.09217548	0.978711382
Med31	601.8360494	-0.326298619	0.193772807	-1.68392368	0.092196419	0.978711382
Cpn2	16.60721076	1.783184478	1.059040332	1.683773907	0.092225372	0.978711382
Mrgpre	739.7424263	0.292768039	0.173896763	1.683573832	0.09226406	0.978711382
Stc1	1192.42144	0.272535571	0.161892108	1.683439509	0.09229004	0.978711382
Sprr3	65.91743437	1.350770506	0.80333241	1.681458994	0.092673795	0.982076495
Tmem126b	788.4094931	-0.298384725	0.177556463	-1.680506134	0.092858882	0.982417599
Stx3	1427.13749	-0.32290312	0.192179059	-1.680220113	0.092914497	0.982417599
Msrb3	11006.28831	0.279009018	0.166063945	1.680130013	0.092932023	0.982417599
Foxn1	18.46420518	-1.42670243	0.849386206	-1.679686367	0.093018354	0.982417599
Mmp23	1988.866541	0.401417933	0.239020006	1.679432362	0.093067811	0.982417599
Shmt1	355.2575728	-0.487628094	0.290446663	-1.678890328	0.09317342	0.982417599
Mall	14.06177676	-1.828660641	1.089292625	-1.678759774	0.093198871	0.982417599
Pcdhgb4	248.3799736	0.597509337	0.356162661	1.677630481	0.093419258	0.982417599
Tom1l1	906.0058748	-0.275462535	0.164219934	-1.677400106	0.093464269	0.982417599
Pitpnm3	154.553889	0.652448602	0.389033016	1.677103423	0.09352226	0.982417599
Rpl4	37372.37993	-0.218842851	0.130492718	-1.677050295	0.093532647	0.982417599
Ube2o	2488.562692	0.248345561	0.148134218	1.676490171	0.09364222	0.982417599
Angpt2	397.4653518	0.441326986	0.263253254	1.676435062	0.093653006	0.982417599
Zfp617	559.4811935	-0.311099261	0.185582245	-1.67634173	0.093671275	0.982417599
Wipi1	5951.659854	0.220564962	0.131587826	1.676180606	0.093702822	0.982417599
Camk2g	3623.326032	0.224600403	0.134067945	1.675272956	0.093880689	0.983584852
Hirip3	501.6985617	-0.380530541	0.22724606	-1.674530861	0.094026314	0.983832728
Ttpa	39.24498708	-0.952970262	0.569298371	-1.67393815	0.094142755	0.983832728
Mettl13	615.4656091	-0.304116904	0.181770939	-1.673077699	0.094312001	0.983832728
Dctn1	6176.606919	0.233841576	0.139779652	1.672930012	0.094341075	0.983832728
Hn1l	3093.868597	-0.273125846	0.163307256	-1.672466081	0.094432451	0.983832728
Setd6	506.7798326	-0.329640869	0.197116723	-1.672313054	0.094462607	0.983832728
Snhg12	1110.377708	-0.309289813	0.184955486	-1.672239196	0.094477164	0.983832728
Ppp1r11	3285.133747	-0.239895506	0.143477952	-1.672002584	0.094523812	0.983832728
Arhgap20	925.2781137	0.30041259	0.179699579	1.671748995	0.094573828	0.983832728
Nkd1	353.828488	0.367240103	0.219739542	1.671251792	0.094671954	0.983832728
Suclg2	883.6979236	-0.300124873	0.179611553	-1.670966419	0.094728311	0.983832728
Gpx2	98.70314688	-1.133485678	0.678367003	-1.670903319	0.094740776	0.983832728
Ppp1r15a	5133.490607	0.247100277	0.147933484	1.670347174	0.094850695	0.983832728
Cacna1h	75.65698968	0.897474464	0.537353383	1.670175516	0.094884643	0.983832728
Mrpl22	747.40701	-0.291093769	0.174298814	-1.67008462	0.094902623	0.983832728
Farp1	5874.974713	0.219443475	0.13145439	1.669350675	0.095047903	0.984617939
Vcl	33416.83181	0.236317792	0.141611209	1.668778857	0.095161214	0.984617939
Tbxas1	300.6560948	0.526413531	0.315464522	1.668693288	0.09517818	0.984617939
Fam26e	954.6986423	0.385169169	0.230902919	1.66810004	0.095295869	0.985109888
Zfp277	822.2046449	-0.302313814	0.181279362	-1.667668129	0.095381626	0.985109888
Casq1	22.92676229	1.201843423	0.720768794	1.667446529	0.095425648	0.985109888
Mphosph10	1991.305566	-0.27482282	0.164870874	-1.666897331	0.095534822	0.985548688
Fkbp4	4554.480032	-0.237977737	0.142946796	-1.664799376	0.095952788	0.988841032
Jph1	327.9463872	0.394043299	0.236748523	1.66439602	0.096033315	0.988841032
Rai14	10142.98945	0.280872729	0.168764371	1.664289255	0.096054639	0.988841032
Grk5	1611.601507	0.293202549	0.176237229	1.663681105	0.096176174	0.989403189
Cep170b	5876.659308	0.338708205	0.203706695	1.662724951	0.096367505	0.989427317
Ctdspl	1321.195952	0.264338115	0.159069397	1.661778572	0.09655718	0.989427317
Snrpd2	1592.187182	-0.290299768	0.174710601	-1.661603628	0.096592275	0.989427317
Adrb3	140.0234692	0.97710522	0.588074637	1.661532667	0.096606514	0.989427317
Pdlim2	2792.917607	0.25934592	0.156108055	1.661323118	0.096648569	0.989427317
Adam12	10027.95875	0.291297156	0.175384205	1.660908726	0.09673178	0.989427317
Ogt	3553.764454	-0.338718043	0.203948907	-1.660798522	0.096753918	0.989427317
Mettl6	1431.007406	-0.28443982	0.1712726	-1.660743284	0.096765016	0.989427317
Ggt1	172.1523083	-0.875941103	0.527764753	-1.659718837	0.096971028	0.989427317
Naca	1368.412261	-0.24727669	0.148987649	-1.659712684	0.096972267	0.989427317
Dhrs3	4127.834521	0.265413648	0.15991769	1.659689102	0.096977013	0.989427317
S100a11	19688.0194	-0.206552203	0.124454085	-1.659665912	0.09698168	0.989427317
Fam101a	49.47609541	1.032557585	0.622518779	1.658677008	0.097180895	0.990775979
Oas1g	368.7242093	-0.551442501	0.332543632	-1.658256084	0.097265789	0.99095807
Rarres1	218.8340619	0.712825739	0.430214362	1.65690828	0.09753802	0.991547545
Hoxa3	128.5417141	0.600935234	0.36291456	1.655858706	0.097750436	0.991547545
Eef1b2	22053.34813	-0.211523674	0.127744516	-1.655833704	0.0977555	0.991547545
Nuak1	10484.09601	0.235492379	0.14226063	1.655358747	0.097851749	0.991547545
Prrx1	20872.11387	0.306365486	0.185104468	1.655095032	0.097905223	0.991547545
Osm	200.0049261	0.701887732	0.424181855	1.654685894	0.09798823	0.991547545
C77370	93.12645384	0.701242701	0.42382265	1.654566363	0.098012491	0.991547545
Fgfr1	19183.21931	0.246917478	0.149345761	1.653327668	0.098264195	0.991547545
Dcxr	1304.746354	0.360666278	0.21817532	1.653103013	0.0983099	0.991547545
Ppwd1	517.3273049	-0.316017787	0.191198184	-1.652828394	0.098365794	0.991547545
Rn45s	59660.40026	0.42419627	0.256684269	1.652599403	0.09841242	0.991547545
Crb3	248.8448388	-0.629026655	0.380661874	-1.652455099	0.098441811	0.991547545
Crybg3	768.04932	0.308670768	0.186813682	1.652292082	0.098475023	0.991547545
Nkain4	516.2639773	0.682088546	0.412820217	1.652265365	0.098480467	0.991547545
Mpeg1	5800.859248	0.232505472	0.140733056	1.652102778	0.098513601	0.991547545
Tshz2	1156.864189	0.310083676	0.1877059	1.651965525	0.098541579	0.991547545
Map3k14	864.013631	0.320656062	0.194120092	1.651843758	0.098566406	0.991547545
Meox1	599.8511541	-0.466418241	0.282378926	-1.651745927	0.098586356	0.991547545
Ppat	1159.575352	-0.346617287	0.209856315	-1.651688617	0.098598044	0.991547545
Dctpp1	658.9521805	-0.333310549	0.201995829	-1.650086297	0.098925287	0.992536688
Epha3	740.5915711	0.459192886	0.278309569	1.649935674	0.098956093	0.992536688
Hdac7	3474.397832	0.263274191	0.159597429	1.649614241	0.09902186	0.992536688
5830416P10Rik	134.3510177	-0.663365986	0.402159566	-1.649509405	0.099043318	0.992536688
Tmem104	1634.778472	0.292113925	0.177104445	1.649387878	0.099068196	0.992536688
Camk2a	153.7163608	0.521139485	0.316034021	1.648998053	0.099148034	0.992536688
Samd10	409.3782857	-0.405337372	0.245821631	-1.648908477	0.099166386	0.992536688
Nono	7034.996571	-0.203734	0.123609494	-1.648206735	0.099310255	0.993248196
Adamts14	543.7680276	0.422105332	0.256175908	1.647716737	0.099410812	0.993248196
Mrpl33	2229.796793	-0.270680195	0.164372459	-1.646749073	0.099609633	0.993248196
Mcm10	384.7440193	-0.392827187	0.238639516	-1.646111231	0.099740861	0.993248196
Plet1	625.5817932	-0.501601518	0.304754076	-1.64592226	0.099779765	0.993248196
Nap1l5	37.76151947	0.982196201	0.596782339	1.645819818	0.099800861	0.993248196
Eif1ax	3997.912101	-0.230008771	0.139772854	-1.645589708	0.099848259	0.993248196
Zfhx3	1367.226832	0.262590987	0.159619809	1.645102746	0.099948624	0.993248196
Trp53	4113.277897	-0.274587255	0.166972827	-1.644502642	0.100072419	0.993248196
Ern1	1209.632722	0.364190004	0.221460737	1.644490169	0.100074993	0.993248196
Vps8	1946.251381	0.250357824	0.152317743	1.643655032	0.100247479	0.993248196
Sesn3	1057.931302	0.301369442	0.183374151	1.643467414	0.100286262	0.993248196
Slco2a1	10105.54262	0.359462509	0.218739333	1.64333732	0.100313161	0.993248196
1500015A07Rik	408.6545994	-0.590508792	0.35938416	-1.643113019	0.100359552	0.993248196
Fam132b	2506.063084	0.318708095	0.194049382	1.642407163	0.100505651	0.993248196
Hap1	355.8038547	-0.578070362	0.351999995	-1.642245368	0.100539164	0.993248196
Rpl21	165.8871619	-0.584503266	0.35606274	-1.6415738	0.100678361	0.993248196
Rps6ka6	80.54045263	-0.68165138	0.415327332	-1.641238917	0.10074783	0.993248196
Lamc3	721.2022005	0.600480595	0.365920261	1.641014886	0.100794325	0.993248196
Aprt	3212.468782	-0.250023752	0.152372659	-1.640870176	0.100824367	0.993248196
Edem3	5666.276562	0.230198137	0.140364226	1.64000574	0.101003973	0.993248196
Ntn1	1910.735989	0.316823273	0.193209598	1.639790548	0.101048724	0.993248196
Atp1a2	14.75036485	1.739706003	1.060963994	1.639740852	0.101059061	0.993248196
Erbb3	439.8809677	-0.474612342	0.289511777	-1.639354181	0.101139518	0.993248196
Pde11a	76.0673774	0.825391638	0.503501618	1.63930285	0.101150203	0.993248196
Adgrg1	1357.375776	-0.523985482	0.319693769	-1.639023131	0.101208442	0.993248196
Rasgrp1	120.5263926	-0.592289961	0.361393349	-1.638906644	0.101232704	0.993248196
Cdc42bpb	6922.631545	0.29168174	0.178039009	1.638302427	0.101358622	0.993248196
Lrrc14	846.9211124	0.325925073	0.198951327	1.638215129	0.101376825	0.993248196
Vegfc	1508.071764	0.253383704	0.154689852	1.638011161	0.101419366	0.993248196
Dus4l	232.3282435	-0.420852695	0.256934061	-1.637979386	0.101425994	0.993248196
Itgb3	3928.125194	0.291675712	0.178136166	1.63737504	0.10155213	0.993248196
Stat2	3829.805082	-0.555776905	0.339510285	-1.636995784	0.101631351	0.993248196
Tvp23a	516.3172	0.333153074	0.203552749	1.636691597	0.101694926	0.993248196
Fchsd2	1479.507048	0.243564756	0.148825511	1.63657934	0.101718395	0.993248196
Tmem59l	410.9115264	0.491300477	0.300273676	1.636175652	0.101802831	0.993248196
Bcl2a1b	744.5210082	-0.540269986	0.330269002	-1.635848303	0.10187134	0.993248196
Dtx3l	2498.039716	-0.416483759	0.254709373	-1.635133225	0.102021123	0.993248196
Uchl5	1291.528977	-0.253756147	0.155218614	-1.634830652	0.102084553	0.993248196
Mea1	3534.188783	-0.211890869	0.129614023	-1.634783522	0.102094436	0.993248196
Mtus2	99.51014056	0.732500238	0.448085646	1.634732656	0.102105104	0.993248196
Pcgf6	553.2200616	-0.328531976	0.201030218	-1.634241759	0.102208097	0.993248196
Trip11	1894.354841	0.227602073	0.139284175	1.634084223	0.102241167	0.993248196
Stard10	917.7528939	-0.339906823	0.208020308	-1.634007882	0.102257196	0.993248196
Ctla2b	567.0279334	-0.325795175	0.199386277	-1.633989959	0.102260959	0.993248196
Bend5	81.85036571	0.725670373	0.444285874	1.633341089	0.10239728	0.993919228
Cdkl2	839.5559937	-0.352461475	0.215917731	-1.632387823	0.102597813	0.994444256
Prokr2	183.9842826	0.55129727	0.337804989	1.631998602	0.102679781	0.994444256
Kmt2a	2710.705145	0.291041512	0.178354377	1.631815928	0.102718269	0.994444256
Tpd52	2506.856167	-0.225994593	0.138493577	-1.631805588	0.102720448	0.994444256
Slc36a4	875.0191414	0.311258445	0.190939533	1.630141442	0.103071607	0.997190813
Dusp1	6273.457631	0.487531235	0.299211815	1.629384971	0.103231548	0.99739696
Dok6	39.6831938	1.138254335	0.698692681	1.629120163	0.103287584	0.99739696
Col4a5	10498.40316	0.288045412	0.176849071	1.628764069	0.103362974	0.99739696
Ildr1	1074.621641	-0.583696808	0.358419046	-1.628531786	0.103412175	0.99739696
Hells	1256.473079	-0.380314397	0.233583978	-1.628169878	0.10348887	0.99739696
Ywhaz	8543.465982	-0.21146734	0.129883725	-1.628128085	0.10349773	0.99739696
Emilin2	8212.871378	0.275224118	0.169184509	1.62676902	0.103786164	0.998352199
Cxcr4	290.4270724	0.456108652	0.280403181	1.626617253	0.103818413	0.998352199
Plscr2	837.3291552	-0.494882426	0.304327065	-1.626153182	0.103917073	0.998352199
Rsph9	47.66472675	-0.978531284	0.601764003	-1.626104716	0.103927381	0.998352199
Rsrc2	2928.925015	-0.241233716	0.148364287	-1.625955412	0.103959141	0.998352199
1110038B12Rik	2707.155366	-0.23176739	0.142559962	-1.625753728	0.104002056	0.998352199
Clp1	507.0726727	-0.313898205	0.193182026	-1.624883083	0.104187473	0.998512338
Ssb	8992.34871	-0.232200995	0.142911846	-1.624784796	0.104208422	0.998512338
Inppl1	11046.17844	0.227542141	0.140074043	1.62444188	0.104281535	0.998512338
Ndufb4	66.78422076	-0.699617968	0.430691231	-1.624407271	0.104288916	0.998512338
Oas2	999.4832843	-0.631678914	0.389022734	-1.623758355	0.104427391	0.99919102
Adam33	373.5294243	0.39541904	0.243679506	1.622701256	0.104653283	0.999980662
Med13l	3690.678177	0.303973376	0.187371033	1.622307202	0.104737587	0.999980662
Eny2	1477.757504	-0.270421677	0.166741077	-1.621805983	0.104844897	0.999980662
Wdhd1	488.0811585	-0.325644993	0.200943254	-1.620581866	0.105107344	0.999980662
Mon2	5796.579593	0.218289049	0.134709305	1.620445217	0.105136673	0.999980662
Aldh1b1	413.3466689	0.436082124	0.269173066	1.620080827	0.105214915	0.999980662
Exosc1	1459.324144	-0.240773906	0.148635715	-1.619892679	0.105255333	0.999980662
Pdc	104.1139906	0.626182567	0.386578128	1.619808577	0.105273403	0.999980662
Sncg	573.5845884	0.372457139	0.229985233	1.619482841	0.105343415	0.999980662
Eef1g	3905.816205	-0.290084487	0.179180784	-1.618948643	0.105458314	0.999980662
Csn1s1	146.2993835	-1.263292172	0.780365933	-1.618845876	0.105480429	0.999980662
A4galt	359.6872514	0.48928789	0.302256985	1.618781084	0.105494374	0.999980662
Dnmt3b	85.96871006	-0.688755422	0.425520577	-1.618618368	0.105529401	0.999980662
Dennd2d	179.2563918	-0.476904888	0.294731016	-1.618102143	0.105640587	0.999980662
Nyap1	351.5554836	0.380875242	0.235405808	1.61795176	0.105672994	0.999980662
Hsp90aa1	6247.229965	-0.299505271	0.185118002	-1.617915425	0.105680825	0.999980662
Nfib	3434.976107	-0.34748319	0.214811519	-1.617618978	0.105744736	0.999980662
Stom	5717.756435	-0.233323778	0.144277906	-1.61718301	0.105838783	0.999980662
Nudt19	1245.653362	-0.338097312	0.209154901	-1.616492422	0.10598789	0.999980662
Fam96a	2149.085226	-0.259568636	0.160586	-1.616383965	0.106011323	0.999980662
Mtf2	1236.764313	-0.249584499	0.154446123	-1.615997178	0.106094923	0.999980662
Samd4	6416.612122	0.233382317	0.144468252	1.615457467	0.106211664	0.999980662
Adamts5	27239.0014	0.478804073	0.296411414	1.615336152	0.106237919	0.999980662
Zfp236	1599.045142	0.243361351	0.150714645	1.614716009	0.106372209	0.999980662
Snapc2	1229.830825	0.253644968	0.157105931	1.614483717	0.106422546	0.999980662
Icmt	5469.351303	0.247500586	0.153355372	1.613902283	0.106548623	0.999980662
Zfp503	2826.171464	0.276226126	0.171179176	1.61366664	0.106599754	0.999980662
Mrps25	1341.634896	-0.24214836	0.150062269	-1.61365253	0.106602816	0.999980662
Ppil3	1517.590806	-0.294377275	0.182563852	-1.612462007	0.106861441	0.999980662
Tmem184b	7811.580636	0.272469375	0.168987713	1.612362047	0.106883179	0.999980662
Slc35g1	452.8874306	-0.356768934	0.221306082	-1.612106325	0.106938805	0.999980662
Gbp9	307.5370556	-0.441262307	0.273741631	-1.611966387	0.106969254	0.999980662
Mrpl38	1665.439933	-0.254644105	0.157973135	-1.611945636	0.10697377	0.999980662
6430550D23Rik	12.70434166	-1.608739157	0.998229237	-1.611592906	0.107050556	0.999980662
Prmt5	2640.782998	-0.215913911	0.13397623	-1.61158372	0.107052556	0.999980662
Lamb1	21522.11274	0.272918073	0.169396203	1.611122732	0.107152975	0.999980662
Ube3b	4653.891691	0.202703348	0.125825892	1.61098281	0.107183469	0.999980662
Cpxm1	12843.31285	0.366502387	0.22752496	1.610822775	0.107218356	0.999980662
Aldh1a3	1479.514175	0.548144061	0.340289781	1.610815521	0.107219937	0.999980662
Evc2	2066.431066	0.267543079	0.1661218	1.610523603	0.107283597	0.999980662
Eed	2008.298301	-0.222795664	0.138447413	-1.609243972	0.107563005	0.999980662
Tbc1d9	964.9073908	0.287845715	0.17890981	1.608887261	0.107640996	0.999980662
Ano6	11484.75745	0.205533171	0.127770394	1.608613426	0.107700897	0.999980662
Kat6b	1209.072948	0.312046706	0.194076958	1.607850357	0.107867957	0.999980662
Impad1	6531.859685	0.272370899	0.169535895	1.606567734	0.108149225	0.999980662
Tcea3	273.1017905	0.435571921	0.271143694	1.606424674	0.108180633	0.999980662
Map3k10	1619.706109	0.238348301	0.148433145	1.605761981	0.108326217	0.999980662
Cfp	1320.051998	0.357738403	0.222792251	1.605703971	0.108338968	0.999980662
Rian	3366.571	0.398059631	0.247921282	1.605588791	0.10836429	0.999980662
Slain1	130.4815876	-0.657889267	0.409864533	-1.605138316	0.108463369	0.999980662
Snx22	17.50676341	-1.320341115	0.822623687	-1.605036587	0.108485753	0.999980662
Ppa1	3716.753969	-0.226791823	0.141346591	-1.60450862	0.108601986	0.999980662
Pola2	773.1597125	-0.278616406	0.173648667	-1.604483414	0.108607538	0.999980662
Cpsf3	2188.370828	-0.254194852	0.158533239	-1.603416753	0.108842675	0.999980662
Pnn	3326.055197	-0.22665091	0.141356564	-1.603398549	0.108846691	0.999980662
Ccdc126	1018.12717	0.287567127	0.179349533	1.60338933	0.108848725	0.999980662
Hexa	10972.47739	0.331554526	0.206801149	1.603252824	0.108878847	0.999980662
Luc7l	2207.424421	-0.251399782	0.156837174	-1.602934918	0.108949024	0.999980662
Znhit3	539.8314871	-0.322422513	0.201235356	-1.602216027	0.109107847	0.999980662
Ggnbp2os	36.57475699	-0.973492962	0.60763903	-1.602090901	0.10913551	0.999980662
Rmdn1	359.2288495	-0.376421483	0.234973135	-1.60197668	0.109160766	0.999980662
Akap13	5175.782623	0.257111353	0.16058286	1.601113298	0.109351827	0.999980662
Galns	1133.534661	0.26141897	0.163286082	1.600987468	0.109379695	0.999980662
Tmem259	6084.262248	0.204252224	0.127614725	1.600538066	0.109479269	0.999980662
Hmgn1	5836.888804	-0.251566872	0.157262289	-1.599664318	0.109673072	0.999980662
Kbtbd8	96.26711808	-0.588180043	0.36772715	-1.599501269	0.109709267	0.999980662
Eef1e1	2204.516314	-0.303623478	0.189841546	-1.599352116	0.109742386	0.999980662
Amt	51.12206771	-0.984629257	0.616080694	-1.598214759	0.10999519	0.999980662
Igf2r	10032.17936	0.256566269	0.160666795	1.596884213	0.11029152	0.999980662
BC026585	562.1160362	0.302399553	0.189406317	1.596565302	0.110362639	0.999980662
5730408K05Rik	31.56710192	-1.141015328	0.714698679	-1.596498443	0.110377553	0.999980662
Slc35g2	180.9040509	-0.523552593	0.327997734	-1.596207959	0.110442371	0.999980662
Cep250	1387.297004	0.254849411	0.159661033	1.596190411	0.110446288	0.999980662
Ezh2	1269.217173	-0.255109219	0.159867248	-1.595756615	0.110543143	0.999980662
Bmp1	32371.03911	0.189348248	0.118681851	1.595427159	0.110616747	0.999980662
Pik3c2b	158.0336338	-0.543712741	0.340801549	-1.595393982	0.110624161	0.999980662
Polm	769.542746	0.289453482	0.181507409	1.594719934	0.110774878	0.999980662
Bzw2	2893.413709	-0.218795338	0.137234461	-1.594317751	0.110864884	0.999980662
Gpr161	368.5912103	0.393740422	0.247008203	1.594037839	0.11092756	0.999980662
Csad	1071.838368	0.320057891	0.200788997	1.594001145	0.110935779	0.999980662
Prps1	1282.734651	-0.285485775	0.179101926	-1.593984949	0.110939406	0.999980662
Nifk	2969.770149	-0.275201804	0.172656991	-1.593922165	0.110953469	0.999980662
Fkbp14	5344.118707	0.267058464	0.167588776	1.593534305	0.111040379	0.999980662
Tmcc2	1531.398569	0.232660636	0.146010796	1.593448175	0.111059686	0.999980662
Rpn2	22799.43956	0.202590756	0.127144074	1.593395184	0.111071565	0.999980662
Ldb3	222.3479786	0.44325798	0.278212924	1.593232884	0.111107957	0.999980662
Actn3	94.0356536	0.883860753	0.554845723	1.59298471	0.111163621	0.999980662
Plekhg2	3290.191155	0.353898331	0.222227227	1.592506624	0.111270916	0.999980662
Pik3r2	3586.669086	0.233163105	0.146436597	1.592246126	0.111329413	0.999980662
Gpr39	608.1718157	0.376322349	0.23646213	1.591469842	0.111503877	0.999980662
Tbx18	972.4355799	0.302134548	0.189882401	1.591166671	0.111572071	0.999980662
Dmd	2483.782887	0.3117014	0.195910532	1.591039521	0.111600682	0.999980662
Ndufs6	1456.255025	-0.24789573	0.155819627	-1.590914668	0.111628781	0.999980662
Lix1l	3815.564296	0.26266654	0.16511309	1.590828082	0.111648271	0.999980662
Heatr5a	4383.976747	0.203597111	0.128158226	1.588638651	0.112141997	0.999980662
Ctsf	1705.534943	0.281482716	0.17727851	1.587799425	0.112331701	0.999980662
Fbxl18	463.1805752	0.403878628	0.254475194	1.587104112	0.112489067	0.999980662
Tada2a	817.5038135	-0.272885959	0.171951508	-1.586993689	0.112514074	0.999980662
Cbl	1451.441915	0.301890868	0.190359215	1.585900996	0.11276177	0.999980662
1700019G17Rik	93.4848141	-0.640908837	0.404154596	-1.585801183	0.112784417	0.999980662
Eif4e	3361.228896	-0.221134869	0.139472423	-1.585509629	0.112850591	0.999980662
D1Ertd622e	634.0984202	-0.309023411	0.19492817	-1.585319407	0.112893782	0.999980662
Kcp	71.19959337	0.73373932	0.462924745	1.585007774	0.112964568	0.999980662
Dnajb9	2848.158202	-0.22947347	0.144816046	-1.584585932	0.113060443	0.999980662
Sipa1l3	2550.77093	0.386293752	0.243800428	1.584467079	0.113087468	0.999980662
G6pdx	5699.058869	-0.216778033	0.136820646	-1.58439563	0.113103716	0.999980662
C1d	2428.694965	-0.268372249	0.169400987	-1.584242541	0.113138536	0.999980662
Zfp141	494.8825841	-0.309237526	0.195223966	-1.584014156	0.113190498	0.999980662
Mical1	2554.492357	0.231785028	0.146424507	1.582966087	0.113429194	0.999980662
1700026L06Rik	17.99339177	-1.326126047	0.837827131	-1.582815831	0.113463447	0.999980662
Cnbp	14682.99073	-0.275129519	0.1738565	-1.582509248	0.113533363	0.999980662
Heg1	8453.97629	0.236312957	0.149363585	1.582132335	0.113619363	0.999980662
Cd248	20221.06784	0.340279039	0.215076384	1.582131113	0.113619642	0.999980662
Naglu	3008.339173	0.237902504	0.150368616	1.582128704	0.113620192	0.999980662
Nsa2	852.7866414	-0.347710789	0.219791655	-1.582001775	0.113649165	0.999980662
Lsm8	1331.299596	-0.262713646	0.166064609	-1.581996599	0.113650347	0.999980662
Slc48a1	8877.085487	0.210343434	0.132998053	1.581552729	0.113751713	0.999980662
Gpr3	32.84346312	-0.980419339	0.620028597	-1.581248582	0.113821211	0.999980662
Polg	1874.633596	0.248319142	0.157060822	1.581038092	0.113869328	0.999980662
Heatr1	2201.096937	-0.253543219	0.160372446	-1.580964968	0.113886048	0.999980662
Foxo3	981.9473097	0.336630989	0.212951716	1.580785518	0.113927087	0.999980662
Ilk	10354.36822	-0.23245975	0.147058919	-1.580725278	0.113940866	0.999980662
Mast2	7429.997365	0.228362622	0.144504912	1.580310439	0.11403579	0.999980662
Slc22a23	580.6590105	-0.311211508	0.196935437	-1.580271749	0.114044647	0.999980662
Clec10a	58.0923337	-0.897021959	0.567729506	-1.580016452	0.114103099	0.999980662
Elof1	2449.010472	-0.224012321	0.141808714	-1.579679515	0.114180279	0.999980662
Gjc2	20.88737626	1.679415419	1.063146866	1.579664553	0.114183707	0.999980662
Vstm2b	75.78997944	0.78666942	0.498198242	1.579028895	0.114329429	0.999980662
Fnbp1	3713.670339	0.247999777	0.157068015	1.578932389	0.114351566	0.999980662
Smarca5	1627.125236	-0.231195439	0.146460934	-1.578546798	0.114440046	0.999980662
Tbc1d9b	6524.985005	0.198358836	0.125692253	1.578130964	0.114535526	0.999980662
Marveld1	4046.392008	0.232118157	0.147149541	1.57743038	0.11469653	0.999980662
Samd8	3502.436408	0.206960045	0.131201288	1.57742388	0.114698024	0.999980662
Dzip1l	1538.933255	0.280450524	0.177817982	1.57717752	0.114754684	0.999980662
Adgre5	3962.952245	0.219975852	0.139535859	1.576482591	0.114914628	0.999980662
Cdc26	569.5017625	-0.303622793	0.192677304	-1.575809844	0.115069633	0.999980662
Rps3a1	3147.168542	-0.323085226	0.205098165	-1.575271174	0.115193865	0.999980662
Epn2	2979.680041	0.250086942	0.158816496	1.574691227	0.115327734	0.999980662
Kif21a	533.6202614	-0.332963322	0.211562867	-1.573826852	0.115527485	0.999980662
P2ry14	349.8679861	-0.484564275	0.30791985	-1.573670148	0.115563727	0.999980662
Gnpnat1	1547.862901	-0.275746402	0.175248939	-1.573455473	0.115613391	0.999980662
P3h4	5164.702448	0.325039507	0.206630896	1.573044073	0.115708613	0.999980662
Pus3	552.5937987	-0.298267944	0.189656558	-1.572674039	0.115794314	0.999980662
Slc40a1	388.0682799	0.458651969	0.291675706	1.5724723	0.115841058	0.999980662
Tmem200b	161.7161916	0.476123266	0.302790931	1.572448902	0.115846481	0.999980662
C920009B18Rik	211.9070204	0.55230658	0.351661483	1.570563191	0.116284146	0.999980662
Padi4	267.6120481	-0.503065011	0.320370228	-1.570261423	0.116354305	0.999980662
Cebpg	3128.014387	-0.213878469	0.136228913	-1.569993222	0.116416688	0.999980662
Sgce	3274.782478	0.3426065	0.21824365	1.569834904	0.116453525	0.999980662
Usp2	346.8513979	0.511995305	0.326169244	1.569722819	0.11647961	0.999980662
Coa7	473.1963715	-0.361027291	0.230202491	-1.568303146	0.116810402	0.999980662
Gns	21670.96982	0.234981265	0.149883932	1.567754874	0.11693835	0.999980662
Dpep1	3067.051856	0.455171398	0.290368384	1.567565281	0.11698262	0.999980662
Dnajc10	13481.57909	0.229958993	0.146724428	1.567284981	0.117048094	0.999980662
Nqo2	2515.160546	-0.232602715	0.148425461	-1.567134872	0.11708317	0.999980662
Snhg20	186.4832853	-0.518670734	0.330978884	-1.567081041	0.11709575	0.999980662
Evi5l	470.3421936	0.370838478	0.236749472	1.566375099	0.117260829	0.999980662
Arid5a	1170.47325	-0.307581645	0.196365345	-1.566374379	0.117260998	0.999980662
Plekhh1	280.754709	-0.41009822	0.261921687	-1.565728384	0.117412218	0.999980662
Wdr91	797.1139764	0.274139818	0.175142926	1.565234887	0.117527844	0.999980662
Ptger3	45.91990961	0.92475483	0.590936892	1.564896087	0.117607276	0.999980662
Dnah8	140.1788535	0.530525896	0.339503704	1.562651277	0.11813464	0.999980662
Zfp101	207.4557392	-0.410058385	0.262422346	-1.562589432	0.118149196	0.999980662
Hyal1	678.7470639	0.292859544	0.187428121	1.562516567	0.118166346	0.999980662
Pyhin1	69.60444571	-0.896743804	0.57408372	-1.562043604	0.118277717	0.999980662
Stox2	1490.303404	0.270573626	0.173245662	1.561791642	0.118337081	0.999980662
Chrm4	24.09017991	1.17415459	0.752254935	1.560846644	0.118559939	0.999980662
2810004N23Rik	1548.526701	-0.250215068	0.160349707	-1.560433582	0.118657454	0.999980662
Tpst2	4209.277456	0.328488574	0.210601852	1.559761087	0.11881635	0.999980662
Polr2j	2072.291421	-0.219419342	0.140720893	-1.55925206	0.118936733	0.999980662
Mrps22	1144.758074	-0.285428561	0.183104286	-1.558830581	0.119036484	0.999980662
Car13	1794.551582	-0.236370211	0.151667399	-1.558477385	0.119120125	0.999980662
Gm4944	473.3551145	-0.344350803	0.220976194	-1.558316289	0.11915829	0.999980662
Irf6	903.7390336	-0.458957992	0.294527517	-1.558285613	0.119165558	0.999980662
Prickle2	580.6079273	0.310288332	0.199196016	1.557703504	0.119303549	0.999980662
Hpgds	304.8106289	0.64097705	0.41174013	1.556751464	0.119529505	0.999980662
Mettl17	355.9371901	-0.3578088	0.229852849	-1.556686382	0.119544963	0.999980662
Rab43	4325.581978	0.231725767	0.148971155	1.555507617	0.119825222	0.999980662
Rbp4	568.4439395	-0.554897601	0.35679345	-1.555234831	0.119890152	0.999980662
2410017I17Rik	79.18352515	-1.291283694	0.830547038	-1.554738787	0.120008293	0.999980662
Rps15	9178.42126	-0.195879609	0.1260006	-1.554592665	0.120043112	0.999980662
Uhrf1	881.4289549	-0.330096278	0.212344301	-1.554533259	0.12005727	0.999980662
Afap1l1	292.4179453	-0.492621494	0.316960803	-1.554203199	0.120135955	0.999980662
Samhd1	4566.404334	-0.220869165	0.142119648	-1.554107173	0.120158855	0.999980662
Rnft2	124.1042044	0.52011631	0.334753225	1.553730545	0.120248704	0.999980662
Atp6v0a1	5256.10095	0.24089811	0.155159397	1.552584722	0.120522378	0.999980662
Psma2	5577.914136	-0.203292675	0.13095514	-1.552384081	0.12057035	0.999980662
Tprkb	1482.73425	-0.253078289	0.163037076	-1.552274461	0.120596566	0.999980662
Htr1b	205.3842112	0.532044302	0.342751488	1.552274231	0.120596621	0.999980662
Gk5	174.2791049	0.471347128	0.303680092	1.55211731	0.120634157	0.999980662
Rasgrp3	482.6581849	0.514125485	0.331241388	1.552117289	0.120634162	0.999980662
Hnrnpa2b1	15115.46178	-0.199301534	0.128423849	-1.551904378	0.120685105	0.999980662
Rarg	4049.299795	0.224531242	0.14468979	1.55181123	0.120707398	0.999980662
4921507P07Rik	21.66859107	-1.441906578	0.929350822	-1.551520205	0.120777069	0.999980662
Slc22a5	508.248812	0.307885035	0.198503833	1.551028161	0.120894935	0.999980662
Pcdhb16	333.9219626	0.365231628	0.235480241	1.551007536	0.120899878	0.999980662
Wwc1	854.8397656	-0.274955116	0.177336722	-1.550469146	0.121028953	0.999980662
Tacc1	7456.587684	0.226614276	0.146163365	1.55041775	0.121041281	0.999980662
Sar1b	4791.669642	-0.194842439	0.125730429	-1.549684042	0.12121737	0.999980662
Igbp1	2679.093296	-0.207636666	0.134003593	-1.549485806	0.121264981	0.999980662
Vmn1r51	13.09158953	-1.927228964	1.243796642	-1.549472718	0.121268125	0.999980662
Pfdn4	1845.854848	-0.300597487	0.19406126	-1.548982456	0.121385938	0.999980662
Fcgrt	4361.85304	0.260503692	0.16824784	1.548333055	0.12154213	0.999980662
Pear1	1257.852427	0.305412443	0.197255928	1.548305527	0.121548754	0.999980662
Hsh2d	8.01714804	-2.256707641	1.457688256	-1.548141471	0.121588239	0.999980662
Trmt10c	1317.476184	-0.332572515	0.214839897	-1.548001649	0.1216219	0.999980662
BC052040	326.2862917	-0.373663449	0.241504482	-1.547231945	0.121807326	0.999980662
Apbb1	873.3761898	0.325087224	0.210137299	1.547022953	0.121857711	0.999980662
2610305D13Rik	322.9435209	-2.003541768	1.295161748	-1.546943285	0.121876922	0.999980662
Zfp804a	354.2094208	0.555209003	0.35892599	1.54686208	0.121896507	0.999980662
Dnajb14	632.6704337	0.275827046	0.17834019	1.546634252	0.121951465	0.999980662
Mlxipl	15.75555107	-1.432643752	0.926476672	-1.546335483	0.122023567	0.999980662
Celf5	69.89646912	0.850716056	0.550473833	1.54542506	0.122243482	0.999980662
Rpl7l1	3231.516084	-0.241611459	0.156348533	-1.545338828	0.122264328	0.999980662
Ppp1r12b	376.0314228	0.333427177	0.215772063	1.545275008	0.122279758	0.999980662
Abca8a	178.7787028	0.451857697	0.292538408	1.544609815	0.122440671	0.999980662
Atf5	14068.66843	-0.254228372	0.164617443	-1.544358648	0.122501472	0.999980662
Emc8	1717.014921	-0.244491056	0.158315038	-1.544332484	0.122507807	0.999980662
Mfap5	26615.97174	0.264353492	0.171182757	1.544276404	0.122521386	0.999980662
Eif3a	22741.76526	-0.193911581	0.125571287	-1.544235034	0.122531405	0.999980662
Nfkb2	2483.05023	0.233801138	0.151410121	1.544157916	0.122550081	0.999980662
Tcp11l1	822.6698834	0.328236754	0.212586804	1.544012836	0.122585223	0.999980662
Cox4i1	11695.4002	-0.189224285	0.122567137	-1.543841926	0.122626632	0.999980662
Eno1b	6726.544363	-0.214620817	0.139027639	-1.543727698	0.122654313	0.999980662
Pirb	153.6222522	0.523066897	0.338897044	1.54343895	0.122724309	0.999980662
Ddx31	572.0919852	-0.305573532	0.197989904	-1.543379363	0.122738758	0.999980662
Taf12	1407.033351	-0.227510418	0.147419108	-1.543289887	0.122760456	0.999980662
Hoxa11	65.7411083	0.728802798	0.472349719	1.542930522	0.122847634	0.999980662
Pop5	694.0040584	-0.268643812	0.174218127	-1.541996908	0.123074345	0.999980662
Naalad2	788.4802075	0.296144525	0.192075758	1.541811044	0.123119518	0.999980662
Srek1	1724.913431	-0.231766541	0.150399991	-1.541001027	0.123316536	0.999980662
Arf2	4688.456299	0.377519868	0.245029738	1.540710413	0.123387281	0.999980662
Klhl29	392.3383335	0.379560498	0.24649067	1.539857465	0.123595101	0.999980662
Irf2bpl	5336.204712	0.302516668	0.196470135	1.53975905	0.123619097	0.999980662
Mx2	464.8525723	-0.577294602	0.375043527	-1.539273605	0.123737515	0.999980662
Ncstn	8591.795802	0.209447187	0.136098105	1.538942705	0.123818284	0.999980662
Gm10658	18.12481007	-1.345050423	0.874559818	-1.537974185	0.124054927	0.999980662
Cdcp1	2184.774658	-0.268079022	0.174378162	-1.537342861	0.124209371	0.999980662
Diexf	678.133695	-0.29202242	0.189953005	-1.537340354	0.124209984	0.999980662
Prorsd1	893.0838687	-0.275516662	0.179231064	-1.537214899	0.124240693	0.999980662
Myo5a	7769.762936	0.193159043	0.125731816	1.536278164	0.124470173	0.999980662
Slc4a8	58.19058617	0.716927599	0.466712519	1.536122496	0.12450834	0.999980662
Ephb6	739.5787334	0.327380247	0.213121248	1.536122041	0.124508451	0.999980662
Rgl1	2868.182048	0.258348852	0.168228435	1.535702645	0.124611326	0.999980662
2700029M09Rik	870.5152912	-0.252442096	0.164439245	-1.535169395	0.124742224	0.999980662
Myo9b	6915.418834	0.21673478	0.141202861	1.53491777	0.124804028	0.999980662
Orc6	1164.89445	-0.330874183	0.215742423	-1.533653786	0.125114849	0.999980662
Slc39a13	5240.644022	0.208739553	0.136108411	1.533627148	0.125121406	0.999980662
Mpp2	1145.361735	0.443737794	0.289396884	1.533319182	0.125197231	0.999980662
Iglon5	479.3850402	0.377574978	0.246279323	1.533116842	0.125247069	0.999980662
Enpep	567.0941576	0.326709076	0.213115691	1.53301277	0.125272708	0.999980662
Tgm1	99.54554147	-0.666885332	0.435074828	-1.532806058	0.125323648	0.999980662
Fam180a	36.60413818	0.904016803	0.589806696	1.532734046	0.125341397	0.999980662
Lmf2	3368.485548	0.227593807	0.14851126	1.532502031	0.125398597	0.999980662
Fbln2	212268.3893	0.322618764	0.210590554	1.531971676	0.125529424	0.999980662
Id4	750.1454874	0.349995366	0.228551862	1.531360812	0.125680244	0.999980662
Inf2	4046.070045	0.274705718	0.179520942	1.530215439	0.125963411	0.999980662
Smarcd3	658.5062782	0.303528048	0.198381187	1.530024357	0.1260107	0.999980662
Prkacb	5248.693613	0.21374388	0.139758467	1.529380541	0.126170134	0.999980662
Adprh	4262.908944	0.207469303	0.135670998	1.529208937	0.126212656	0.999980662
Lap3	5213.698795	-0.194208008	0.127000176	-1.529194794	0.126216161	0.999980662
Raph1	3855.738588	0.270826796	0.177115119	1.529100379	0.126239561	0.999980662
Ube2l6	2107.845196	-0.327981131	0.214501445	-1.529039261	0.126254711	0.999980662
Map3k3	3320.906805	0.212655357	0.139089165	1.528913898	0.12628579	0.999980662
Mob4	4033.9867	-0.209711321	0.137245045	-1.5280065	0.126510924	0.999980662
Prrc2b	8703.592253	0.323225201	0.21161614	1.527412802	0.126658395	0.999980662
Pcca	986.4665811	-0.242258344	0.158653768	-1.526962433	0.126770353	0.999980662
Mppe1	378.3841306	0.378578753	0.248078426	1.526044639	0.126998748	0.999980662
Eml2	1847.466494	0.222290072	0.145679002	1.525889585	0.127037365	0.999980662
Lrp6	5314.547414	0.208862048	0.136934459	1.525270183	0.127191722	0.999980662
Tgoln1	11203.18099	0.203124046	0.133180217	1.525181829	0.127213752	0.999980662
Msx2	293.5468311	-0.444569779	0.291506198	-1.525078309	0.127239567	0.999980662
Tgif1	4872.052594	-0.258188154	0.169310525	-1.524938593	0.127274415	0.999980662
Vgll3	13310.22032	0.190872341	0.125239022	1.524064445	0.127492613	0.999980662
Naa10	647.9155811	-0.281201356	0.18452103	-1.523952888	0.12752048	0.999980662
Irf9	3226.973473	-0.325319462	0.213491025	-1.52380861	0.127556528	0.999980662
Gnl3	3822.207926	-0.232268881	0.152463479	-1.523439463	0.127648795	0.999980662
Gzme	147.9322706	0.718311553	0.471567748	1.523241477	0.127698303	0.999980662
Bcl2a1a	143.5630686	-0.923520456	0.606296559	-1.523215731	0.127704742	0.999980662
Slc25a33	534.5572349	-0.364413353	0.239282174	-1.52294401	0.127772714	0.999980662
Iqgap2	373.5515526	-0.374377347	0.245887246	-1.522556997	0.127869575	0.999980662
Xpr1	3107.787069	0.214193005	0.140698194	1.522357883	0.127919432	0.999980662
Gpr153	3625.909046	0.261393338	0.171718419	1.52222074	0.12795378	0.999980662
Rasef	90.77399243	-0.728167988	0.478360588	-1.522215679	0.127955048	0.999980662
Stt3b	11183.32737	0.227123852	0.149230202	1.521969743	0.128016662	0.999980662
Ap1g2	475.1647139	-0.32726269	0.215067697	-1.521672919	0.128091056	0.999980662
Pkia	1485.14737	-0.270282795	0.177648768	-1.521444798	0.128148254	0.999980662
Uqcr10	3041.201056	-0.21460572	0.141065427	-1.521320464	0.128179437	0.999980662
Kif13a	1782.021513	0.236689696	0.155679476	1.520365443	0.128419155	0.999980662
E130102H24Rik	51.11226503	-0.876533096	0.57660043	-1.520174197	0.128467201	0.999980662
P4ha1	25895.62134	0.244744124	0.161127028	1.518951401	0.128774729	0.999980662
Dsg2	1666.709772	-0.370730617	0.244102424	-1.518750246	0.128825374	0.999980662
Ruvbl1	388.0706725	-0.381307762	0.251121636	-1.518418597	0.128908906	0.999980662
Osbpl5	4789.354359	0.231211638	0.152279593	1.518336328	0.128929634	0.999980662
Qtrt1	629.4706072	-0.295355364	0.194552133	-1.518129666	0.128981714	0.999980662
Snw1	4714.725643	-0.197668164	0.130276035	-1.51730258	0.129190307	0.999980662
Ncor2	12109.8487	0.417029082	0.274892228	1.517063922	0.129250546	0.999980662
Psmd12	6156.184561	-0.191475654	0.12626694	-1.516435365	0.129409302	0.999980662
Nfkbid	107.0014521	-0.617079147	0.406959762	-1.51631489	0.129439748	0.999980662
Ccdc115	883.4367956	-0.247304951	0.163125382	-1.51604213	0.1295087	0.999980662
D630010B17Rik	46.33301852	1.014742071	0.669517318	1.515632297	0.129612356	0.999980662
Pdf	731.2651955	-0.300325415	0.198154986	-1.515608671	0.129618333	0.999980662
Ctgf	103966.2761	0.238292896	0.157235273	1.515518059	0.12964126	0.999980662
Bcl9l	3529.326976	0.406157936	0.268034254	1.515321004	0.129691132	0.999980662
Rad54l2	2072.860598	0.252969146	0.166961272	1.515136672	0.129737796	0.999980662
Ccdc8	521.4400257	0.31458043	0.207626319	1.515127908	0.129740015	0.999980662
Arc	281.0774079	-0.690318458	0.455805227	-1.514503161	0.129898273	0.999980662
Pcdhgc3	5013.55888	0.329646268	0.217665524	1.514462474	0.129908585	0.999980662
Nudcd2	3811.500734	-0.217973577	0.144033163	-1.51335687	0.130189034	0.999980662
Atp5j2	3809.120822	-0.225301039	0.148880236	-1.513303879	0.130202488	0.999980662
Nxf1	3553.702453	-0.297996406	0.196972137	-1.512886092	0.130308595	0.999980662
Tbcel	2359.778444	0.207011134	0.136861319	1.512561299	0.130391131	0.999980662
Fmn1	2943.729321	0.235905623	0.155970403	1.512502485	0.130406081	0.999980662
Cldn4	12151.67401	-0.273640122	0.181009058	-1.511748222	0.130597926	0.999980662
Pcdh20	257.5624776	0.710562444	0.470268826	1.510970757	0.130795902	0.999980662
Avpr1a	1603.59261	0.381422405	0.252467207	1.510779991	0.130844514	0.999980662
Epcam	6463.160555	-0.278638384	0.184456177	-1.510593945	0.130891938	0.999980662
Kcne1l	16.37124621	1.455916047	0.963870189	1.510489757	0.130918501	0.999980662
Clec4a1	40.06687252	0.9625331	0.637424791	1.510033988	0.131034752	0.999980662
Zcchc14	2162.951367	0.28417685	0.188197554	1.509992264	0.131045398	0.999980662
Calhm2	1062.884854	0.261295679	0.17304453	1.509990978	0.131045726	0.999980662
Gm16796	12.06097001	1.601386704	1.061288155	1.508908487	0.131322171	0.999980662
Cyp26b1	626.905058	0.317075627	0.210142798	1.508857931	0.131335093	0.999980662
Ldoc1	27.88266975	1.098309256	0.727953725	1.508762465	0.131359496	0.999980662
Trim68	351.5215547	-0.324359587	0.214994738	-1.508686168	0.131379002	0.999980662
Retsat	1145.170901	-0.240309441	0.159288161	-1.508645956	0.131389283	0.999980662
Sec11c	2215.994296	-0.210790852	0.139758058	-1.508255444	0.131489162	0.999980662
Emc9	299.0333503	0.415244943	0.275320422	1.508224275	0.131497136	0.999980662
Eif5a	25953.72077	-0.203238253	0.134820368	-1.507474395	0.131689102	0.999980662
Cdkn1c	110.7272681	0.705123955	0.467928868	1.506904152	0.131835227	0.999980662
Rbmxl1	882.1296777	-0.249839376	0.165855232	-1.506370184	0.13197217	0.999980662
Chd9	3042.56103	0.2092304	0.138961619	1.505670429	0.132151799	0.999980662
Itga6	3312.908647	-0.272421791	0.180948178	-1.505523815	0.132189459	0.999980662
Fam178a	2043.197462	0.21356609	0.141857491	1.505497437	0.132196235	0.999980662
Gm3258	869.8438521	-0.263200807	0.174874287	-1.505085801	0.132302019	0.999980662
Dlg3	2394.287849	0.219684323	0.146062242	1.504045944	0.132569537	0.999980662
Irf4	31.11920195	-1.091434982	0.725721925	-1.503930011	0.132599389	0.999980662
Ddt	1194.327242	-0.289852246	0.192753379	-1.503746641	0.132646615	0.999980662
Tial1	2734.169372	-0.204411835	0.135946166	-1.503623394	0.132678364	0.999980662
Pcdhgc4	56.47315812	0.800496054	0.532428823	1.503479937	0.132715327	0.999980662
Dpf1	94.00873821	0.593320848	0.39470083	1.50321662	0.132783193	0.999980662
Pcdhga9	80.83212714	0.603442083	0.401515221	1.5029121	0.132861712	0.999980662
Plec	12970.29181	0.306379017	0.203928731	1.5023828	0.132998276	0.999980662
Kprp	161.988849	0.724787365	0.482446253	1.502317326	0.133015176	0.999980662
Ccrl2	72.43221366	0.710480406	0.472930189	1.502294468	0.133021077	0.999980662
Pold3	692.4688177	-0.263304303	0.175283913	-1.50215897	0.133056058	0.999980662
Ints4	2081.551783	-0.209288721	0.139327972	-1.502129965	0.133063547	0.999980662
Snrpd3	3158.389692	-0.199532011	0.13286471	-1.501768302	0.133156957	0.999980662
Abca2	1552.475773	0.348588292	0.232146496	1.50158757	0.133203655	0.999980662
Gm13889	30.33052024	0.974735091	0.649211597	1.501413554	0.13324863	0.999980662
Trp53i13	536.2898944	0.315991414	0.210528311	1.500944992	0.13336979	0.999980662
Zfp866	467.5677103	-0.373202272	0.24866899	-1.500799404	0.133407453	0.999980662
Cdc6	301.74526	-0.392960152	0.26190461	-1.500394176	0.133512327	0.999980662
Meaf6	496.2883894	-0.292165025	0.194729851	-1.500360752	0.13352098	0.999980662
Btd	1395.100649	0.227236789	0.151501465	1.499898296	0.13364075	0.999980662
Aqr	2136.860438	-0.23396093	0.156027261	-1.499487517	0.133747205	0.999980662
Adamts20	27.80015931	-1.130662046	0.754117116	-1.499318901	0.133790921	0.999980662
Cdh23	65.11542352	0.773387398	0.516140829	1.498403836	0.13402836	0.999980662
Ppp2r3c	699.3734693	-0.269976049	0.180184216	-1.49833351	0.134046622	0.999980662
Lzts3	679.07623	0.278825922	0.186102756	1.498236395	0.134071843	0.999980662
Ccar1	5264.880637	-0.196501776	0.131170954	-1.498058601	0.134118026	0.999980662
Gcnt1	613.5652854	0.374682567	0.250134976	1.497921534	0.134153638	0.999980662
Vrk1	791.8497955	-0.251193254	0.167791318	-1.497057519	0.134378292	0.999980662
Ybx1	14949.7097	-0.206501957	0.137956648	-1.496861219	0.134429373	0.999980662
Rptor	2206.692368	0.240816516	0.160944407	1.496271411	0.134582942	0.999980662
Thsd7a	706.7920248	0.361886877	0.241865265	1.496233358	0.134592855	0.999980662
Cav2	2361.133317	-0.312098264	0.208630697	-1.495936449	0.134670217	0.999980662
Lsm12	1055.162209	-0.242498353	0.162258926	-1.494514718	0.135041138	0.999980662
Rpl23	2943.939251	-0.271817829	0.18190056	-1.494321011	0.135091736	0.999980662
Satb2	224.8472597	0.42301606	0.283113612	1.494156555	0.135134705	0.999980662
Rgp1	2520.757878	0.230428349	0.154253482	1.493829154	0.135220279	0.999980662
Ldah	2376.697715	-0.234000088	0.156736146	-1.49295548	0.135448841	0.999980662
Cand2	543.0550801	0.307736717	0.206167787	1.492651793	0.135528358	0.999980662
Kctd17	3730.32073	0.214787866	0.143982415	1.491764574	0.135760874	0.999980662
Adi1	2088.972758	-0.348108606	0.233402634	-1.491451056	0.135843112	0.999980662
Evc	1160.797713	0.256634157	0.172150597	1.490753796	0.136026146	0.999980662
Ctnnal1	891.6122099	-0.294598853	0.19761929	-1.490739357	0.136029939	0.999980662
Mfsd2a	385.3307532	-0.328321437	0.220240772	-1.490738671	0.136030119	0.999980662
Txndc17	5993.353647	-0.191873562	0.128743268	-1.490358021	0.136130124	0.999980662
St3gal1	3684.503796	0.212327381	0.142477307	1.490254033	0.136157454	0.999980662
Zbtb4	5344.636785	0.236314793	0.158588927	1.490109031	0.13619557	0.999980662
Ccnh	1387.866593	-0.226240593	0.151881584	-1.48958542	0.136333278	0.999980662
Arid1b	2833.0468	0.320649985	0.215326958	1.489130705	0.136452954	0.999980662
Rmdn2	749.1939958	0.319588284	0.214642581	1.488932356	0.136505182	0.999980662
Brix1	3172.255563	-0.206861169	0.13896874	-1.488544611	0.136607326	0.999980662
Esyt2	10566.71298	0.24333742	0.163490671	1.488387187	0.136648814	0.999980662
Ptpn2	1604.883577	-0.228915869	0.153857513	-1.487843296	0.136792225	0.999980662
Thrsp	25.39201355	-1.111642645	0.747150735	-1.487842536	0.136792425	0.999980662
Rpp40	333.2601131	-0.359934886	0.241935343	-1.487731732	0.136821656	0.999980662
Cox7c	296.8985352	-0.549930096	0.369739388	-1.487345176	0.136923669	0.999980662
5830417I10Rik	341.4851742	0.352260345	0.236838393	1.487344771	0.136923776	0.999980662
Jade3	444.0846641	-0.315522725	0.21221632	-1.486797644	0.137068264	0.999980662
Samd5	1072.087715	0.33264094	0.223753172	1.486642343	0.137109298	0.999980662
Hypk	3136.99225	-0.200874742	0.135123432	-1.486601835	0.137120003	0.999980662
Scand1	1062.229441	0.468898602	0.315471012	1.486344497	0.137188023	0.999980662
Plvap	112.8684389	0.64896134	0.436781005	1.485781965	0.137336802	0.999980662
Samd1	918.3724976	-0.262808717	0.176890183	-1.485716797	0.137354046	0.999980662
Lhfp	13406.15212	0.295491253	0.198913661	1.485525185	0.137404757	0.999980662
Cmpk2	300.6281606	-0.39909396	0.268696965	-1.485293893	0.137465989	0.999980662
Hoxc8	2454.99616	0.265984571	0.179084706	1.485244485	0.137479072	0.999980662
Blmh	1937.068985	-0.214997092	0.144781682	-1.484974408	0.137550604	0.999980662
Cfap69	173.1560775	-0.562585919	0.379024694	-1.484298852	0.137729655	0.999980662
Nabp2	2114.140155	-0.285359522	0.192412694	-1.483059754	0.138058536	0.999980662
Ptp4a3	1484.727383	0.227053295	0.153147767	1.482576596	0.138186939	0.999980662
1700123O20Rik	2525.144897	-0.233245737	0.157338673	-1.482443779	0.138222252	0.999980662
Zbtb37	216.2772288	0.39165043	0.264274457	1.481983675	0.138344639	0.999980662
Rpf2	917.5366174	-0.30607638	0.206545672	-1.481882323	0.138371609	0.999980662
Akap11	4075.425863	0.241447586	0.162967119	1.481572404	0.138454106	0.999980662
Fosl2	10938.08633	0.191668255	0.129380743	1.481427991	0.13849256	0.999980662
Dnajc2	1877.898394	-0.274385478	0.185220031	-1.481402826	0.138499262	0.999980662
Anapc10	1065.699243	-0.254097326	0.171610508	-1.480662978	0.138696404	0.999980662
Snora65	128.0907037	-0.475235406	0.321154423	-1.479772258	0.138934035	0.999980662
Plcxd2	896.5033633	0.285783599	0.193188609	1.47929839	0.139060583	0.999980662
Adam9	27547.51558	0.231194864	0.156295269	1.479218566	0.139081909	0.999980662
Adamts6	1580.830649	0.29133413	0.196963404	1.479128226	0.139106048	0.999980662
Plbd2	6441.85838	0.210810751	0.142564263	1.478706845	0.139218682	0.999980662
Adcy4	107.0692333	0.590234067	0.399201558	1.478536482	0.13926424	0.999980662
Fgfr1op	772.9496252	-0.266419616	0.180227115	-1.478243804	0.139342533	0.999980662
Bspry	218.2475352	-0.482998161	0.32676874	-1.478103937	0.139379961	0.999980662
Srsf1	9576.165273	-0.209257116	0.141576022	-1.478054785	0.139393115	0.999980662
Mgrn1	4521.857869	0.213110981	0.144199701	1.477887821	0.139437807	0.999980662
Aff3	556.5696873	0.289683829	0.19607114	1.477442464	0.13955707	0.999980662
Mtor	2540.927876	0.256168406	0.173392697	1.477388666	0.139571483	0.999980662
Eif5	13958.3192	-0.179885853	0.121764269	-1.477328731	0.13958754	0.999980662
Skp1a	6535.443761	-0.205678945	0.139337456	-1.476120997	0.139911413	0.999980662
Tia1	1569.790732	-0.217840045	0.147596937	-1.475911695	0.139967599	0.999980662
Csmd1	22.13916668	-1.173504193	0.795141349	-1.475843502	0.13998591	0.999980662
Chadl	185.039362	-0.568976643	0.385600073	-1.475561554	0.140061633	0.999980662
Ndufs8	2291.751183	-0.205255298	0.139116384	-1.475421453	0.140099271	0.999980662
Tnfrsf14	94.0349522	0.552886548	0.374827861	1.475041225	0.14020146	0.999980662
Ndufaf2	660.8698263	-0.264870017	0.179600068	-1.474776822	0.140272555	0.999980662
Tuba8	370.8244551	-0.39174839	0.265637749	-1.474746686	0.140280659	0.999980662
Sdc3	12022.37014	0.290914041	0.197266612	1.474725182	0.140286443	0.999980662
Bok	965.7812362	0.353366041	0.239627434	1.474647686	0.140307288	0.999980662
Cmtr2	463.259794	-0.313707193	0.212734969	-1.474638582	0.140309736	0.999980662
Uchl3	737.0645249	-0.377963882	0.256334352	-1.474495628	0.140348194	0.999980662
LOC100038947	40.23510385	-1.353309972	0.917841862	-1.474447864	0.140361045	0.999980662
Zfp329	451.7853154	-0.39831893	0.270218385	-1.474063024	0.140464623	0.999980662
Dclk1	2266.34609	0.2715749	0.184329948	1.473308613	0.140667839	0.999980662
Ssr4	7892.0447	-0.210540468	0.142958747	-1.472735831	0.140822281	0.999980662
Col10a1	68.25885141	0.935415211	0.635619395	1.471659328	0.141112896	0.999980662
Eef1a1	79140.58795	-0.201543275	0.137028467	-1.470813178	0.141341648	0.999980662
Plekho2	6208.254081	0.199461012	0.135615235	1.470786163	0.141348956	0.999980662
Kazald1	122.7124302	0.738708566	0.502339619	1.470536144	0.141416604	0.999980662
Slc23a2	2164.61892	0.205667851	0.139867099	1.470451969	0.141439385	0.999980662
2900005J15Rik	26.90108191	-1.034140133	0.703486644	-1.470020991	0.141556069	0.999980662
Plcg2	1156.405608	-0.257976554	0.175528831	-1.469710437	0.141640195	0.999980662
Zranb2	4746.997943	-0.193846145	0.131901692	-1.469625923	0.141663095	0.999980662
Slx4ip	268.6504843	0.352116107	0.239627872	1.469428843	0.141716509	0.999980662
Mrps5	751.498648	-0.250157071	0.170277453	-1.469114473	0.141801743	0.999980662
Slc16a4	242.6699501	0.391793951	0.266688847	1.469105121	0.141804279	0.999980662
Cry2	1179.090916	0.260238679	0.177142419	1.469092948	0.14180758	0.999980662
Abcb9	129.0511801	0.489653542	0.333547589	1.468017033	0.142099596	0.999980662
Dhx34	442.0147778	0.326433011	0.222402323	1.467758997	0.142169699	0.999980662
[truncated: 12,784 more rows]
